# Supplementary material for: 5-Meth­oxy-1,3,4-thia­diazol-2(3H)-one
Source: Acta Crystallogr Sect E Struct Rep Online. 2012 Jan 21;68(Pt 2):o475. doi: 10.1107/S160053681200178X (PMC3275225; doi:10.1107/S160053681200178X)
Supplement: Supplementary file 2 [file e-68-0o475-Isup2.hkl]

# 
# h,k,l, Fc-squared, Fo-squared, sigma(Fo-squared) and status flag 
# 
data_I
_shelx_title ' Q in P6(1)' 
_shelx_refln_list_code          4 
_shelx_F_calc_maximum      766.52 
_exptl_crystal_F_000      1224.00 
_reflns_d_resolution_high  0.8280 
 
loop_ 
 _symmetry_equiv_pos_as_xyz 
 'x, y, z' 
 '-y, x-y, z+1/3' 
 '-x+y, -x, z+2/3' 
 '-x, -y, z+1/2' 
 'y, -x+y, z+5/6' 
 'x-y, x, z+1/6' 
 
_cell_length_a    11.9240 
_cell_length_b    11.9240 
_cell_length_c    20.1110 
_cell_angle_alpha  90.000 
_cell_angle_beta   90.000 
_cell_angle_gamma 120.000 
 
_shelx_F_squared_multiplier     1.000 
 
loop_ 
 _refln_index_h 
 _refln_index_k 
 _refln_index_l 
 _refln_F_squared_calc 
 _refln_F_squared_meas 
 _refln_F_squared_sigma 
 _refln_observed_status 
   0   0 -24      392.30      453.30     50.37 o 
   0   1 -24      131.27      186.89     25.72 o 
  -1   2 -24        5.89        0.00     32.18 o 
   0   1 -23        9.88       22.05     20.70 o 
  -1   2 -23      152.35      216.84     32.18 o 
   0   2 -23       15.42       25.78     27.28 o 
  -2   3 -23        5.96       16.79     27.98 o 
  -1   3 -23       21.97       15.39     27.98 o 
   0   3 -23        0.59       -2.87     18.72 o 
  -3   4 -23        1.34      -16.79     27.98 o 
  -2   4 -23        1.31      -25.18     26.58 o 
  -1   4 -23        0.11       16.79     26.58 o 
   0   1 -22       17.16      -19.91     21.11 o 
  -1   2 -22       77.05       81.14     29.38 o 
   0   2 -22       20.02       34.26     19.27 o 
  -2   3 -22        4.75       32.18     25.18 o 
  -1   3 -22        4.68        2.80     25.18 o 
   0   3 -22       12.52       -3.59     18.12 o 
  -3   4 -22       37.58       16.79     26.58 o 
  -2   4 -22       33.55       43.37     27.98 o 
  -1   4 -22        2.08       33.57     23.78 o 
   0   4 -22       23.36       12.36     18.28 o 
  -4   5 -22       45.16       18.19     29.38 o 
  -3   5 -22       32.30       34.97     27.98 o 
  -2   5 -22        6.06       34.97     26.58 o 
  -1   5 -22        4.19       11.19     26.58 o 
   0   5 -22        1.40       34.18     25.18 o 
  -3   6 -22       32.01       53.16     26.58 o 
   0   1 -21       46.47       74.71     19.71 o 
  -1   2 -21        4.57       18.19     23.78 o 
   0   2 -21       40.60       78.07     18.72 o 
  -2   3 -21        3.66       -5.60     22.38 o 
  -1   3 -21       17.86       -4.20     23.78 o 
   0   3 -21        0.83      -13.33     17.72 o 
  -3   4 -21       27.24       53.16     25.18 o 
  -2   4 -21       22.36      -25.18     26.58 o 
  -1   4 -21       53.36       69.95     26.58 o 
   0   4 -21       20.27       26.87     18.72 o 
  -4   5 -21       19.51       20.98     26.58 o 
  -3   5 -21       32.44       -4.20     26.58 o 
  -2   5 -21       87.80       81.14     30.78 o 
  -1   5 -21       36.21       19.59     26.58 o 
   0   5 -21       13.45       11.73     19.12 o 
  -5   6 -21        3.40      -27.98     27.98 o 
  -4   6 -21        3.64        2.80     25.18 o 
  -3   6 -21        9.22        2.80     26.58 o 
  -2   6 -21       42.66       34.97     29.38 o 
  -1   6 -21       30.88       43.37     27.98 o 
   0   6 -21       12.01       11.13     20.70 o 
  -5   7 -21        0.17       12.59     25.18 o 
  -4   7 -21        7.41       23.78     26.58 o 
  -3   7 -21       24.86        2.80     25.18 o 
  -2   7 -21        4.35       23.78     25.18 o 
   0   1 -20       31.02        1.00     20.98 o 
  -1   2 -20        1.33       37.77     20.98 o 
   0   2 -20        1.39       -8.83     35.67 o 
  -2   3 -20       27.67       20.98     23.78 o 
  -1   3 -20       27.74        9.79     23.78 o 
   0   3 -20       54.57       71.48     17.29 o 
  -3   4 -20       59.95       51.76     26.58 o 
  -2   4 -20       34.45       92.33     23.78 o 
  -1   4 -20       33.90        4.20     26.58 o 
   0   4 -20       30.15       24.99     18.28 o 
  -4   5 -20       77.68       43.37     27.98 o 
  -3   5 -20       91.05       93.73     26.58 o 
  -2   5 -20       60.86       27.98     26.58 o 
  -1   5 -20       61.84       58.76     27.98 o 
   0   5 -20       31.78       -5.63     20.12 o 
  -5   6 -20       64.71       67.15     26.58 o 
  -4   6 -20       10.16       34.97     23.78 o 
  -3   6 -20       19.33       18.19     26.58 o 
  -2   6 -20       20.49       -2.80     25.18 o 
  -1   6 -20       75.30      102.13     26.58 o 
   0   6 -20       42.55       44.30     24.48 o 
  -6   7 -20        0.77      -19.59     25.18 o 
  -5   7 -20        7.74      -19.59     25.18 o 
  -4   7 -20       63.08       47.57     30.78 o 
  -3   7 -20       39.45       44.77     25.18 o 
  -2   7 -20       45.92       55.96     29.38 o 
  -1   7 -20       23.80       64.35     25.18 o 
   0   7 -20       26.60       28.29     41.27 o 
  -5   8 -20        1.99        5.60     26.58 o 
  -4   8 -20       10.81        8.39     27.98 o 
  -3   8 -20       37.31      -30.78     30.78 o 
   0   1 -19      116.55       32.98     39.17 o 
  -1   2 -19        3.22        2.80     23.78 o 
   0   2 -19       35.87       -7.03     37.07 o 
  -2   3 -19       42.86       33.58     23.78 o 
  -1   3 -19       26.01       36.37     22.38 o 
   0   3 -19        5.30       -6.30     15.83 o 
  -3   4 -19       12.31        4.20     22.38 o 
  -2   4 -19        4.68       29.38     19.59 o 
  -1   4 -19       15.05       25.18     20.98 o 
   0   4 -19       16.66       -9.13     49.66 o 
  -4   5 -19       63.65       48.96     25.18 o 
  -3   5 -19       35.92       19.59     23.78 o 
  -2   5 -19       22.20       -5.60     22.38 o 
  -1   5 -19       15.66       -2.80     23.78 o 
   0   5 -19      274.67      301.78     23.11 o 
  -5   6 -19       60.40      111.92     27.98 o 
  -4   6 -19      231.80      317.58     27.98 o 
  -3   6 -19        3.84       12.59     23.78 o 
  -2   6 -19       18.47       -6.99     25.18 o 
  -1   6 -19       21.55       16.79     25.18 o 
   0   6 -19       62.80      116.98     20.29 o 
  -6   7 -19       44.47       54.56     27.98 o 
  -5   7 -19       18.03       11.19     23.78 o 
  -4   7 -19       27.88       36.37     25.18 o 
  -3   7 -19       53.69       54.56     27.98 o 
  -2   7 -19       64.54       40.57     26.58 o 
  -1   7 -19      107.56       61.56     30.78 o 
   0   7 -19       12.60        6.30     18.80 o 
  -7   8 -19       23.08       26.58     27.98 o 
  -6   8 -19        5.75      -19.59     25.18 o 
  -5   8 -19       18.17       30.78     27.98 o 
  -4   8 -19       39.06       41.97     25.18 o 
  -3   8 -19       17.57       53.16     26.58 o 
  -2   8 -19       24.75        4.20     29.38 o 
  -1   8 -19        1.18        5.60     27.98 o 
   0   0 -18     6625.09     6953.72    103.70 o 
   0   1 -18      796.64      861.73     29.18 o 
  -1   2 -18       86.50       41.97     27.98 o 
   0   2 -18       65.85       48.39     16.73 o 
  -2   3 -18       20.11       15.39     22.38 o 
  -1   3 -18        4.37       20.98     22.38 o 
   0   3 -18        6.77        3.84     15.31 o 
  -3   4 -18       20.24      -22.38     23.78 o 
  -2   4 -18        4.78       -2.80     19.59 o 
  -1   4 -18        3.18       -4.20     20.98 o 
   0   4 -18      100.69       92.44     18.28 o 
  -4   5 -18        1.18      -15.39     22.38 o 
  -3   5 -18       38.06       23.78     22.38 o 
  -2   5 -18       11.80      -19.59     22.38 o 
  -1   5 -18       30.08       62.95     23.78 o 
   0   5 -18       25.94       24.78     17.29 o 
  -5   6 -18       49.91       27.98     26.58 o 
  -4   6 -18       86.29      113.32     20.98 o 
  -3   6 -18       70.55       61.55     25.18 o 
  -2   6 -18       46.49       64.35     23.78 o 
  -1   6 -18       10.71      -12.59     22.38 o 
   0   6 -18       34.98       16.94     17.72 o 
  -6   7 -18        0.87       -2.80     22.38 o 
  -5   7 -18       27.68       60.16     22.38 o 
  -4   7 -18       53.36       78.34     25.18 o 
  -3   7 -18       14.65       12.59     22.38 o 
  -2   7 -18       92.16       81.14     26.58 o 
  -1   7 -18        9.30       29.38     23.78 o 
   0   7 -18        0.90       -6.92     18.19 o 
  -7   8 -18       33.84       36.37     26.58 o 
  -6   8 -18       63.98      107.72     26.58 o 
  -5   8 -18       51.37       48.96     26.58 o 
  -4   8 -18       37.01      -11.19     27.98 o 
  -3   8 -18        2.55       60.15     22.38 o 
  -2   8 -18       36.59       57.36     26.58 o 
  -1   8 -18       49.39       30.78     27.98 o 
   0   8 -18       77.16      101.11     25.88 o 
  -7   9 -18       11.77       44.77     27.98 o 
  -6   9 -18       62.90       62.95     27.98 o 
  -5   9 -18       75.52      131.50     27.98 o 
  -4   9 -18       14.21       22.38     26.58 o 
  -3   9 -18       47.22       40.57     27.98 o 
  -2   9 -18       38.92       40.57     29.38 o 
   0   1 -17       23.62      -28.02     59.46 o 
  -1   2 -17     1220.61     1183.91     41.98 o 
   0   2 -17       64.29       66.91     16.79 o 
  -2   3 -17       17.49        5.60     19.59 o 
  -1   3 -17       80.89       79.74     20.98 o 
   0   3 -17        0.64      -37.77     37.77 o 
  -3   4 -17       18.97       22.38     20.98 o 
  -2   4 -17        2.70       15.39     19.59 o 
  -1   4 -17        1.67       23.78     18.19 o 
   0   4 -17       75.44       62.67     17.29 o 
  -4   5 -17      100.72      111.92     23.78 o 
  -3   5 -17       83.00      125.91     22.38 o 
  -2   5 -17       50.36       67.15     20.98 o 
  -1   5 -17       26.03       50.36     20.98 o 
   0   5 -17        5.48       39.17     15.83 o 
  -5   6 -17      338.80      358.16     33.58 o 
  -4   6 -17       54.29       29.38     23.78 o 
  -3   6 -17      168.48      202.86     25.18 o 
  -2   6 -17       60.74      118.91     22.38 o 
  -1   6 -17        5.03        1.40     20.98 o 
   0   6 -17       64.84       83.13     17.72 o 
  -6   7 -17      121.78      165.08     27.98 o 
  -5   7 -17      161.14      152.49     29.38 o 
  -4   7 -17       91.11       86.74     25.18 o 
  -3   7 -17       14.81       25.18     22.38 o 
  -2   7 -17        8.72        0.00     25.18 o 
  -1   7 -17       11.62       15.39     23.78 o 
   0   7 -17       17.24       15.71     17.29 o 
  -7   8 -17       58.65        0.00     29.38 o 
  -6   8 -17       60.37       44.77     27.98 o 
  -5   8 -17       39.37        4.20     26.58 o 
  -4   8 -17       64.63       64.35     26.58 o 
  -3   8 -17       14.20      -18.19     26.58 o 
  -2   8 -17       30.43       74.14     25.18 o 
  -1   8 -17       52.83       83.94     27.98 o 
   0   8 -17       61.90       64.35     20.77 o 
  -8   9 -17       44.34       74.15     27.98 o 
  -7   9 -17      120.34      163.68     27.98 o 
  -6   9 -17       44.23       41.97     29.38 o 
  -5   9 -17      365.01      323.18     37.77 o 
  -4   9 -17        8.85       13.99     23.78 o 
  -3   9 -17       13.97      -15.39     25.18 o 
  -2   9 -17       45.73       22.38     29.38 o 
  -1   9 -17       40.21       36.37     29.38 o 
  -7  10 -17       53.91      118.91     27.98 o 
  -6  10 -17      158.30      191.66     32.18 o 
  -5  10 -17       16.73       43.37     26.58 o 
  -4  10 -17       68.00       71.35     30.78 o 
  -3  10 -17       55.66       32.18     30.78 o 
   0   1 -16      114.57      137.10     51.76 o 
  -1   2 -16      530.38      499.50     30.78 o 
   0   2 -16      212.13      157.00     74.85 o 
  -2   3 -16       24.21       39.17     18.19 o 
  -1   3 -16       54.27       54.56     18.19 o 
   0   3 -16       96.42      100.83     17.12 o 
  -3   4 -16      523.97      552.66     30.78 o 
  -2   4 -16      178.68      177.68     22.38 o 
  -1   4 -16       10.63        1.40     19.59 o 
   0   4 -16      213.06      205.74     19.27 o 
  -4   5 -16      293.21      277.01     29.38 o 
  -3   5 -16      151.68      121.71     23.78 o 
  -2   5 -16      108.45       75.55     20.98 o 
  -1   5 -16       19.33       12.59     19.59 o 
   0   5 -16       51.25       70.24     15.31 o 
  -5   6 -16       66.28       53.16     23.78 o 
  -4   6 -16       63.90       57.36     22.38 o 
  -3   6 -16      195.85      190.27     25.18 o 
  -2   6 -16      272.76      270.02     27.98 o 
  -1   6 -16      121.60      118.91     25.18 o 
   0   6 -16       90.73      109.52     18.72 o 
  -6   7 -16        1.34      -15.39     20.98 o 
  -5   7 -16      355.90      346.97     32.18 o 
  -4   7 -16       43.12       32.18     22.38 o 
  -3   7 -16      322.32      278.41     29.38 o 
  -2   7 -16       34.67       37.77     22.38 o 
  -1   7 -16       24.53        5.60     23.78 o 
   0   7 -16      116.94      125.90     18.80 o 
  -7   8 -16       25.41        9.79     25.18 o 
  -6   8 -16       92.76      134.30     25.18 o 
  -5   8 -16        8.54       -1.40     25.18 o 
  -4   8 -16       22.76       68.55     23.78 o 
  -3   8 -16      173.78      201.46     27.98 o 
  -2   8 -16      110.54      172.08     27.98 o 
  -1   8 -16      305.58      298.00     33.58 o 
   0   8 -16       76.10       76.09     31.48 o 
  -8   9 -16       66.22       64.35     29.38 o 
  -7   9 -16       57.38       79.74     26.58 o 
  -6   9 -16       77.12      125.91     25.18 o 
  -5   9 -16      176.51      197.26     29.38 o 
  -4   9 -16        9.24       19.59     23.78 o 
  -3   9 -16       25.90       44.77     23.78 o 
  -2   9 -16        9.19       13.99     26.58 o 
  -1   9 -16       33.73       72.75     27.98 o 
   0   9 -16       25.29       -3.50     20.77 o 
  -8  10 -16       28.32       41.97     26.58 o 
  -7  10 -16       39.87       13.99     26.58 o 
  -6  10 -16       17.60       53.16     26.58 o 
  -5  10 -16        5.85       -8.39     26.58 o 
  -4  10 -16       32.89       22.38     26.58 o 
  -3  10 -16       46.09       64.35     27.98 o 
  -2  10 -16       18.07       -5.60     29.38 o 
   0   1 -15      263.51      222.02     19.12 o 
  -1   2 -15       25.17       26.58     18.19 o 
   0   2 -15      381.77      374.41     18.72 o 
  -2   3 -15       27.41       62.95     15.39 o 
  -1   3 -15      112.79      123.11     18.19 o 
   0   3 -15      119.10      106.45     52.46 o 
  -3   4 -15      490.65      505.09     30.78 o 
  -2   4 -15       76.96       96.53     19.59 o 
  -1   4 -15      212.45      243.43     22.38 o 
   0   4 -15       86.07       90.24     15.31 o 
  -4   5 -15      115.42       95.13     23.78 o 
  -3   5 -15      127.49      145.50     20.99 o 
  -2   5 -15      396.01      401.54     26.58 o 
  -1   5 -15      457.17      463.11     30.78 o 
   0   5 -15       70.54       66.31     17.29 o 
  -5   6 -15       57.73       75.54     22.38 o 
  -4   6 -15       57.81       55.96     20.98 o 
  -3   6 -15       13.45       -1.40     18.19 o 
  -2   6 -15      463.36      507.88     30.78 o 
  -1   6 -15       99.72       67.15     23.78 o 
   0   6 -15       93.93       49.34     18.12 o 
  -6   7 -15        6.07      -22.38     22.38 o 
  -5   7 -15        1.22       -5.60     22.38 o 
  -4   7 -15       81.10       86.74     23.78 o 
  -3   7 -15      203.71      233.64     26.58 o 
  -2   7 -15       18.84       26.58     23.78 o 
  -1   7 -15      201.08      169.28     29.38 o 
   0   7 -15      216.74      206.72     21.25 o 
  -7   8 -15       35.54       58.76     25.18 o 
  -6   8 -15       32.46        1.40     23.78 o 
  -5   8 -15        6.26        5.60     20.98 o 
  -4   8 -15        9.41       27.98     20.98 o 
  -3   8 -15      203.96      216.85     27.98 o 
  -2   8 -15      499.64      517.67     36.38 o 
  -1   8 -15      430.99      409.93     36.38 o 
   0   8 -15       29.09       14.06     18.72 o 
  -8   9 -15       40.05       47.56     25.18 o 
  -7   9 -15       17.77       34.97     22.38 o 
  -6   9 -15        9.90       29.38     20.98 o 
  -5   9 -15       14.02       26.58     25.18 o 
  -4   9 -15        1.20        5.60     23.78 o 
  -3   9 -15      102.28      128.71     27.98 o 
  -2   9 -15      338.22      370.75     36.38 o 
  -1   9 -15      300.21      310.59     36.38 o 
   0   9 -15      111.39      118.79     19.71 o 
  -9  10 -15       33.16       33.58     26.58 o 
  -8  10 -15        6.70       12.59     26.58 o 
  -7  10 -15       53.77       34.97     27.98 o 
  -6  10 -15       24.29       36.37     25.18 o 
  -5  10 -15       20.30       40.57     25.18 o 
  -4  10 -15       34.76       57.36     25.18 o 
  -3  10 -15       28.56       22.38     26.58 o 
  -2  10 -15      259.22      320.38     34.98 o 
  -1  10 -15       16.98       23.78     27.98 o 
  -7  11 -15       96.54       99.33     32.18 o 
  -6  11 -15       24.48       18.19     27.98 o 
  -5  11 -15      188.73      205.65     32.18 o 
  -4  11 -15       18.30        9.79     26.58 o 
   0   1 -14      198.28      204.41     60.86 o 
  -1   2 -14       20.30        9.79     18.19 o 
   0   2 -14       93.78       73.86     27.28 o 
  -2   3 -14      207.38      188.87     19.59 o 
  -1   3 -14      114.72      113.32     18.19 o 
   0   3 -14      476.29      466.08     19.27 o 
  -3   4 -14      847.86      854.98     34.98 o 
  -2   4 -14      172.06      180.47     19.59 o 
  -1   4 -14      154.84      160.89     18.19 o 
   0   4 -14      338.95      344.62     19.59 o 
  -4   5 -14      337.33      292.41     25.18 o 
  -3   5 -14      343.71      332.98     25.18 o 
  -2   5 -14      569.48      547.08     29.38 o 
  -1   5 -14      436.77      451.92     27.98 o 
   0   5 -14      328.89      305.34     20.26 o 
  -5   6 -14      576.17      577.86     32.18 o 
  -4   6 -14      202.86      242.03     23.78 o 
  -3   6 -14       86.42       92.33     20.98 o 
  -2   6 -14      159.40      186.07     20.99 o 
  -1   6 -14      202.96      163.69     25.18 o 
   0   6 -14      122.52      129.21     16.73 o 
  -6   7 -14        1.16        8.39     18.19 o 
  -5   7 -14      153.85      128.71     25.18 o 
  -4   7 -14      337.50      367.96     29.38 o 
  -3   7 -14      273.54      233.64     26.58 o 
  -2   7 -14      194.09      179.07     26.58 o 
  -1   7 -14      141.44      145.50     23.78 o 
   0   7 -14       91.42      120.35     39.87 o 
  -7   8 -14       84.41      113.32     22.38 o 
  -6   8 -14       23.14       11.19     20.98 o 
  -5   8 -14        9.76       30.78     19.59 o 
  -4   8 -14       29.02       54.56     20.98 o 
  -3   8 -14      167.87      207.05     25.18 o 
  -2   8 -14       38.87       20.98     23.78 o 
  -1   8 -14      345.17      303.60     33.58 o 
   0   8 -14       15.13      -13.29     17.81 o 
  -8   9 -14       15.47       16.79     23.78 o 
  -7   9 -14       28.15        6.99     23.78 o 
  -6   9 -14        3.19        4.20     23.78 o 
  -5   9 -14      201.24      235.04     30.78 o 
  -4   9 -14      362.62      407.13     30.78 o 
  -3   9 -14       21.10       23.78     25.18 o 
  -2   9 -14      388.23      429.52     34.98 o 
  -1   9 -14      241.85      264.42     32.18 o 
   0   9 -14      180.24      165.75     27.98 o 
  -9  10 -14       87.14      130.10     27.98 o 
  -8  10 -14      172.09      151.09     29.38 o 
  -7  10 -14       23.10       40.57     23.78 o 
  -6  10 -14       64.86       99.33     26.58 o 
  -5  10 -14       12.45       40.57     22.38 o 
  -4  10 -14      134.60      127.31     29.38 o 
  -3  10 -14      268.90      237.84     34.98 o 
  -2  10 -14       44.53       81.14     29.38 o 
  -1  10 -14      177.62      187.47     32.18 o 
   0  10 -14       21.81       27.54     39.17 o 
  -9  11 -14       12.19       22.38     25.18 o 
  -8  11 -14       31.89      -20.98     27.98 o 
  -7  11 -14       83.40       79.74     27.98 o 
  -6  11 -14       47.84       44.77     26.58 o 
  -5  11 -14       65.20       74.15     25.18 o 
  -4  11 -14       13.15       11.19     26.58 o 
  -3  11 -14       35.54       39.17     26.58 o 
  -2  11 -14        3.31        0.00     25.18 o 
   0   1 -13      740.76      670.33     24.21 o 
  -1   2 -13      240.55      212.66     20.99 o 
   0   2 -13       76.52       74.18     32.18 o 
  -2   3 -13      379.59      314.80     22.39 o 
  -1   3 -13       70.39       64.35     15.39 o 
   0   3 -13        6.35      -11.37     11.75 o 
  -3   4 -13      100.33      100.73     18.19 o 
  -2   4 -13        3.50       -4.20     15.39 o 
  -1   4 -13       67.92       65.75     16.79 o 
   0   4 -13      401.01      380.89     17.81 o 
  -4   5 -13      175.65      159.49     22.38 o 
  -3   5 -13      263.48      267.22     22.39 o 
  -2   5 -13      316.51      309.20     23.78 o 
  -1   5 -13       56.39       81.14     18.19 o 
   0   5 -13     1313.16     1272.26     29.69 o 
  -5   6 -13      686.03      699.61     33.58 o 
  -4   6 -13     1017.01     1025.73     37.78 o 
  -3   6 -13       18.88       34.97     16.79 o 
  -2   6 -13      199.15      179.08     22.38 o 
  -1   6 -13      105.47       81.14     20.98 o 
   0   6 -13      516.17      503.76     22.75 o 
  -6   7 -13      141.98      134.30     20.99 o 
  -5   7 -13      240.34      208.46     25.18 o 
  -4   7 -13       50.47       32.18     19.59 o 
  -3   7 -13      274.83      244.83     26.58 o 
  -2   7 -13      362.75      367.96     27.98 o 
  -1   7 -13      484.80      519.08     30.78 o 
   0   7 -13       26.85       34.27     15.83 o 
  -7   8 -13       75.73       57.36     23.78 o 
  -6   8 -13       14.04       36.37     19.59 o 
  -5   8 -13       35.22       30.78     20.98 o 
  -4   8 -13      181.70      180.47     25.18 o 
  -3   8 -13       75.99      100.73     23.78 o 
  -2   8 -13       82.40       25.18     25.18 o 
  -1   8 -13       71.38       27.98     25.18 o 
   0   8 -13       84.04       73.68     31.48 o 
  -8   9 -13      321.20      306.39     29.38 o 
  -7   9 -13       60.06      104.92     25.18 o 
  -6   9 -13       34.71       90.93     20.98 o 
  -5   9 -13     1010.73      985.10     46.18 o 
  -4   9 -13      393.85      353.97     33.58 o 
  -3   9 -13      414.64      443.51     33.58 o 
  -2   9 -13       39.96       50.36     25.18 o 
  -1   9 -13      478.26      485.49     39.17 o 
   0   9 -13       46.57       52.82     56.66 o 
  -9  10 -13        0.82      -11.19     25.18 o 
  -8  10 -13      165.01      211.25     29.38 o 
  -7  10 -13      149.65      172.08     29.38 o 
  -6  10 -13       19.32       67.15     25.18 o 
  -5  10 -13      335.06      407.13     33.58 o 
  -4  10 -13      121.21       81.14     27.98 o 
  -3  10 -13      307.31      275.61     33.58 o 
  -2  10 -13      333.41      317.59     34.98 o 
  -1  10 -13      171.61      228.04     27.98 o 
   0  10 -13       38.98       50.02     18.28 o 
 -10  11 -13       54.38       68.55     26.58 o 
  -9  11 -13       16.63       39.17     23.78 o 
  -8  11 -13       68.74       90.93     26.58 o 
  -7  11 -13       68.22       97.93     26.58 o 
  -6  11 -13      118.38      113.32     27.98 o 
  -5  11 -13       11.21       30.78     25.18 o 
  -4  11 -13        8.63       22.38     25.18 o 
  -3  11 -13        7.87       12.59     27.98 o 
  -2  11 -13       72.91       67.15     30.78 o 
  -7  12 -13       38.48       74.15     25.18 o 
  -6  12 -13       13.49       -9.79     26.58 o 
  -5  12 -13       35.90       12.59     26.58 o 
   0   0 -12    75284.13    69315.50    906.44 o 
   0   1 -12     2803.80     2659.33     33.07 o 
  -1   2 -12      817.45      698.29     29.39 o 
   0   2 -12      186.05      155.03     34.98 o 
  -2   3 -12       76.17       48.96     15.39 o 
  -1   3 -12       90.84       75.55     15.39 o 
   0   3 -12       67.71       83.28     16.79 o 
  -3   4 -12      322.12      325.99     20.99 o 
  -2   4 -12       42.55       54.56     13.99 o 
  -1   4 -12        3.14       -4.20     13.99 o 
   0   4 -12      365.59      361.47     18.28 o 
  -4   5 -12        7.65       19.59     15.39 o 
  -3   5 -12      271.45      250.43     22.39 o 
  -2   5 -12       52.97       30.78     16.79 o 
  -1   5 -12      146.28      146.90     19.59 o 
   0   5 -12      218.61      189.04     16.73 o 
  -5   6 -12      406.68      360.97     27.98 o 
  -4   6 -12      457.66      439.33     27.98 o 
  -3   6 -12      211.89      218.25     22.38 o 
  -2   6 -12      763.43      743.01     30.78 o 
  -1   6 -12       75.03       36.37     19.59 o 
   0   6 -12      156.14      173.01     16.82 o 
  -6   7 -12       14.16       11.19     18.19 o 
  -5   7 -12      193.43      186.07     23.78 o 
  -4   7 -12      240.80      218.25     23.78 o 
  -3   7 -12       46.78       65.75     18.19 o 
  -2   7 -12      265.51      299.40     25.18 o 
  -1   7 -12       24.59       40.57     19.59 o 
   0   7 -12       11.90        5.60     19.59 o 
  -7   8 -12      106.41       55.96     23.78 o 
  -6   8 -12      174.71      215.45     23.78 o 
  -5   8 -12      111.41      120.31     22.38 o 
  -4   8 -12      360.02      320.39     29.38 o 
  -3   8 -12        2.66       -8.39     19.59 o 
  -2   8 -12      106.61      135.70     23.78 o 
  -1   8 -12      456.50      447.72     32.18 o 
   0   8 -12      210.56      227.46     20.26 o 
  -8   9 -12      164.08      139.90     27.98 o 
  -7   9 -12      120.65      149.69     25.18 o 
  -6   9 -12      161.61      110.52     26.58 o 
  -5   9 -12      531.73      509.29     34.98 o 
  -4   9 -12       69.32       51.76     25.18 o 
  -3   9 -12      267.20      318.98     27.98 o 
  -2   9 -12      294.83      349.76     30.78 o 
  -1   9 -12       88.69      132.90     27.98 o 
   0   9 -12      347.62      329.47     25.88 o 
  -9  10 -12       71.06       46.17     27.98 o 
  -8  10 -12      103.40       83.94     27.98 o 
  -7  10 -12      442.05      442.11     36.38 o 
  -6  10 -12      163.22      225.24     29.38 o 
  -5  10 -12      112.20       83.94     27.98 o 
  -4  10 -12      521.81      576.44     36.38 o 
  -3  10 -12      317.72      358.16     33.58 o 
  -2  10 -12       57.64       46.17     26.58 o 
  -1  10 -12       15.40       22.38     22.38 o 
   0  10 -12       29.39       47.75     18.28 o 
 -10  11 -12       47.00       64.35     26.58 o 
  -9  11 -12        1.73        1.40     22.38 o 
  -8  11 -12       54.80      100.73     23.78 o 
  -7  11 -12       18.06       48.96     23.78 o 
  -6  11 -12      212.01      251.82     32.18 o 
  -5  11 -12      158.65      127.31     29.38 o 
  -4  11 -12        5.78      -13.99     25.18 o 
  -3  11 -12      185.78      156.69     29.38 o 
  -2  11 -12       22.32       34.97     26.58 o 
  -1  11 -12        1.30       19.59     27.98 o 
  -9  12 -12       12.83      -23.78     26.58 o 
  -8  12 -12       16.28       -5.60     25.18 o 
  -7  12 -12       84.77       99.33     29.38 o 
  -6  12 -12       23.85       26.58     26.58 o 
  -5  12 -12       18.83       12.59     27.98 o 
  -4  12 -12       17.75       29.38     25.18 o 
  -3  12 -12        2.54       19.59     26.58 o 
   0   1 -11      326.86      245.57     23.79 o 
  -1   2 -11     6255.60     5534.04     60.31 o 
   0   2 -11      211.81      195.87     13.74 o 
  -2   3 -11       85.84       68.55     13.99 o 
  -1   3 -11       87.17       95.13     13.99 o 
   0   3 -11       19.52       16.37      9.74 o 
  -3   4 -11      164.32      141.30     18.19 o 
  -2   4 -11       15.40        9.79     13.99 o 
  -1   4 -11        3.64       11.19     12.59 o 
   0   4 -11      967.35      961.55     23.24 o 
  -4   5 -11      350.90      332.99     22.39 o 
  -3   5 -11      204.31      216.85     19.59 o 
  -2   5 -11      713.64      696.84     27.99 o 
  -1   5 -11      116.70      118.92     18.19 o 
   0   5 -11      131.45      143.64     27.28 o 
  -5   6 -11     2477.43     2581.60     50.40 o 
  -4   6 -11      253.17      232.24     22.38 o 
  -3   6 -11      767.90      744.42     29.39 o 
  -2   6 -11      372.92      324.59     25.18 o 
  -1   6 -11        0.01       18.19     16.79 o 
   0   6 -11      470.62      452.02     30.08 o 
  -6   7 -11      214.67      165.09     23.78 o 
  -5   7 -11      859.27      829.78     34.98 o 
  -4   7 -11      258.55      202.86     22.38 o 
  -3   7 -11      180.87      163.69     20.99 o 
  -2   7 -11       96.66      107.72     19.59 o 
  -1   7 -11       69.60       34.97     20.98 o 
   0   7 -11       62.56       63.97     15.31 o 
  -7   8 -11      113.78      114.72     20.98 o 
  -6   8 -11      152.10      145.50     22.38 o 
  -5   8 -11       91.30       92.33     22.38 o 
  -4   8 -11      107.31       96.53     22.38 o 
  -3   8 -11       64.56       54.56     20.98 o 
  -2   8 -11      101.10      114.72     22.38 o 
  -1   8 -11      372.17      335.78     30.78 o 
   0   8 -11      219.07      221.85     20.77 o 
  -8   9 -11      351.58      355.36     32.18 o 
  -7   9 -11      673.66      643.63     36.38 o 
  -6   9 -11      124.68      165.08     25.18 o 
  -5   9 -11     2393.46     2362.87     58.79 o 
  -4   9 -11      104.53       68.55     23.78 o 
  -3   9 -11      164.99      167.88     26.58 o 
  -2   9 -11      165.83      167.88     26.58 o 
  -1   9 -11      338.36      372.15     30.78 o 
   0   9 -11      112.40      102.46     19.27 o 
  -9  10 -11      125.64      134.30     27.98 o 
  -8  10 -11      147.08      211.25     26.58 o 
  -7  10 -11      100.67      113.32     25.18 o 
  -6  10 -11      617.01      583.45     39.18 o 
  -5  10 -11       26.00       12.59     25.18 o 
  -4  10 -11      326.25      317.59     30.78 o 
  -3  10 -11      327.12      320.38     30.78 o 
  -2  10 -11      294.10      304.99     30.78 o 
  -1  10 -11       37.14       58.76     25.18 o 
   0  10 -11       85.74       83.14     20.26 o 
 -10  11 -11       45.71      -27.98     27.98 o 
  -9  11 -11       27.96       43.37     23.78 o 
  -8  11 -11       95.44       93.73     26.58 o 
  -7  11 -11       19.83       22.38     23.78 o 
  -6  11 -11      363.50      293.80     34.98 o 
  -5  11 -11       93.14      139.90     23.78 o 
  -4  11 -11       63.37       72.75     27.98 o 
  -3  11 -11      160.83      153.89     27.98 o 
  -2  11 -11       31.65      -11.19     27.98 o 
  -1  11 -11      458.41      416.93     40.57 o 
   0  11 -11       55.14       32.63     21.25 o 
  -9  12 -11        0.18       -5.60     25.18 o 
  -8  12 -11       26.40       47.56     23.78 o 
  -7  12 -11       34.49       11.19     27.98 o 
  -6  12 -11       94.89      117.51     27.98 o 
  -5  12 -11        5.64       65.75     23.78 o 
  -4  12 -11      295.05      330.17     34.98 o 
  -3  12 -11       52.65       88.13     25.18 o 
   0   1 -10      461.46      456.03     16.47 o 
  -1   2 -10     2745.14     2399.26     37.82 o 
   0   2 -10     1191.07     1055.56     21.12 o 
  -2   3 -10       22.02        2.80     12.59 o 
  -1   3 -10      290.54      275.63     18.19 o 
   0   3 -10      849.19      769.69     18.80 o 
  -3   4 -10     4037.75     3785.72     51.84 o 
  -2   4 -10      539.32      458.95     22.39 o 
  -1   4 -10       27.36       22.38     12.59 o 
   0   4 -10     1436.37     1306.15     25.22 o 
  -4   5 -10      924.60      820.05     29.39 o 
  -3   5 -10      322.95      244.84     19.59 o 
  -2   5 -10     1103.62     1055.22     32.19 o 
  -1   5 -10      354.66      380.56     22.39 o 
   0   5 -10      546.15      505.89     27.28 o 
  -5   6 -10      890.31      881.59     32.18 o 
  -4   6 -10      647.58      618.47     29.38 o 
  -3   6 -10      623.77      601.67     27.98 o 
  -2   6 -10     1296.13     1199.41     37.79 o 
  -1   6 -10      277.38      265.82     22.39 o 
   0   6 -10      274.08      243.26     17.29 o 
  -6   7 -10        2.02       -8.39     18.19 o 
  -5   7 -10     1927.91     1913.46     47.59 o 
  -4   7 -10      114.97      109.12     19.59 o 
  -3   7 -10     1510.76     1321.21     41.99 o 
  -2   7 -10       18.74       -1.40     18.19 o 
  -1   7 -10      119.93      120.31     20.99 o 
   0   7 -10      163.66      192.04     16.73 o 
  -7   8 -10      113.54      113.32     20.98 o 
  -6   8 -10      222.31      256.02     20.99 o 
  -5   8 -10       14.73        9.79     18.19 o 
  -4   8 -10       32.07       41.97     18.19 o 
  -3   8 -10      238.36      285.41     23.78 o 
  -2   8 -10      427.23      481.30     30.78 o 
  -1   8 -10     1751.76     1659.93     50.39 o 
   0   8 -10      266.67      252.65     25.18 o 
  -8   9 -10      428.48      416.93     32.18 o 
  -7   9 -10      191.89      244.83     23.78 o 
  -6   9 -10      299.73      275.62     27.98 o 
  -5   9 -10     1023.55     1085.88     41.98 o 
  -4   9 -10      104.82       82.54     22.38 o 
  -3   9 -10      127.70      131.51     25.18 o 
  -2   9 -10      192.55      221.05     25.18 o 
  -1   9 -10      239.15      256.02     29.38 o 
   0   9 -10       28.60       53.34     23.78 o 
  -9  10 -10       26.63        8.39     25.18 o 
  -8  10 -10      224.13      246.23     30.78 o 
  -7  10 -10      102.06      109.12     26.58 o 
  -6  10 -10       44.20       53.16     23.78 o 
  -5  10 -10       29.60       50.36     20.98 o 
  -4  10 -10       44.84       79.74     25.18 o 
  -3  10 -10      341.02      339.97     32.18 o 
  -2  10 -10      103.73       74.15     26.58 o 
  -1  10 -10        2.72      -25.18     25.18 o 
   0  10 -10      201.10      177.84     22.24 o 
 -10  11 -10       74.90      106.32     25.18 o 
  -9  11 -10       95.39       71.35     27.98 o 
  -8  11 -10      109.54       89.54     27.98 o 
  -7  11 -10      452.39      488.28     36.38 o 
  -6  11 -10      289.36      295.20     33.58 o 
  -5  11 -10       32.02       -4.20     23.78 o 
  -4  11 -10      200.50      260.22     26.58 o 
  -3  11 -10      188.23      228.04     29.38 o 
  -2  11 -10      126.81      111.92     26.58 o 
  -1  11 -10      254.34      282.60     33.58 o 
   0  11 -10       21.70       -3.46     44.77 o 
 -10  12 -10        0.16        0.00     23.78 o 
  -9  12 -10       41.83       72.75     26.58 o 
  -8  12 -10       72.25       55.96     27.98 o 
  -7  12 -10      188.67      184.67     29.38 o 
  -6  12 -10       81.53       74.15     26.58 o 
  -5  12 -10       46.59       43.37     26.58 o 
  -4  12 -10       52.95       25.18     29.38 o 
  -3  12 -10       99.60      149.69     27.98 o 
  -2  12 -10      141.29      159.49     32.18 o 
  -8  13 -10      115.76      104.92     32.18 o 
  -7  13 -10       43.81       11.19     29.38 o 
  -6  13 -10        8.64       -5.60     25.18 o 
  -5  13 -10       46.10       60.16     29.38 o 
   0   1  -9      963.55      835.52     45.49 o 
  -1   2  -9      167.97      138.51     13.99 o 
   0   2  -9     2360.66     2261.34     46.22 o 
  -2   3  -9      120.05       95.13     13.99 o 
  -1   3  -9     1207.34     1044.17     27.99 o 
   0   3  -9     1490.92     1364.08     42.70 o 
  -3   4  -9     4243.65     4027.45     51.85 o 
  -2   4  -9      126.16      113.32     15.39 o 
  -1   4  -9      333.94      317.60     18.19 o 
   0   4  -9      228.21      221.93     12.86 o 
  -4   5  -9      459.56      439.34     22.39 o 
  -3   5  -9      251.38      242.04     19.59 o 
  -2   5  -9     1151.35      990.88     30.79 o 
  -1   5  -9     3414.28     3229.99     50.42 o 
   0   5  -9      115.29      179.24     26.58 o 
  -5   6  -9      380.30      366.57     23.79 o 
  -4   6  -9      444.02      362.38     25.18 o 
  -3   6  -9        8.47       29.38     13.99 o 
  -2   6  -9     1997.96     1817.07     42.00 o 
  -1   6  -9      124.49      137.10     18.19 o 
   0   6  -9      476.74      448.72     51.07 o 
  -6   7  -9       77.51       68.55     18.19 o 
  -5   7  -9        2.28       12.59     15.39 o 
  -4   7  -9      535.05      526.09     26.58 o 
  -3   7  -9     1031.04      971.19     34.99 o 
  -2   7  -9       44.62       27.98     18.19 o 
  -1   7  -9      414.66      414.14     26.58 o 
   0   7  -9      373.19      335.26     18.80 o 
  -7   8  -9      111.54      113.32     20.98 o 
  -6   8  -9       45.71       71.35     18.19 o 
  -5   8  -9        5.53        9.79     16.79 o 
  -4   8  -9      118.56       81.14     20.99 o 
  -3   8  -9      406.01      356.77     25.18 o 
  -2   8  -9     2370.40     2168.43     54.60 o 
  -1   8  -9     2139.13     1969.48     53.19 o 
   0   8  -9       43.80       56.36     15.31 o 
  -8   9  -9      248.98      298.00     27.98 o 
  -7   9  -9       49.66       30.78     20.98 o 
  -6   9  -9       65.88       33.58     22.38 o 
  -5   9  -9       55.74       83.94     20.98 o 
  -4   9  -9       13.75      -20.98     20.98 o 
  -3   9  -9      213.55      218.25     27.98 o 
  -2   9  -9     2006.67     1917.56     54.59 o 
  -1   9  -9      609.28      590.45     37.78 o 
   0   9  -9      524.64      532.29     28.68 o 
  -9  10  -9      148.52      184.67     25.18 o 
  -8  10  -9       12.40       32.18     20.98 o 
  -7  10  -9      244.08      240.63     27.98 o 
  -6  10  -9       94.25      146.89     22.38 o 
  -5  10  -9       26.14       39.17     20.98 o 
  -4  10  -9       73.45       68.55     22.38 o 
  -3  10  -9       48.60       61.55     25.18 o 
  -2  10  -9      542.48      499.49     36.38 o 
  -1  10  -9       95.67       99.33     26.58 o 
   0  10  -9      193.25      210.38     21.25 o 
 -10  11  -9       27.73       54.56     23.78 o 
  -9  11  -9       68.39       81.14     23.78 o 
  -8  11  -9       33.66       53.16     22.38 o 
  -7  11  -9      273.09      237.84     29.38 o 
  -6  11  -9       34.24       47.56     23.78 o 
  -5  11  -9      898.60      899.72     40.58 o 
  -4  11  -9       70.22       95.13     23.78 o 
  -3  11  -9      392.93      358.16     32.18 o 
  -2  11  -9      309.22      250.43     32.18 o 
  -1  11  -9      106.68       53.16     29.38 o 
   0  11  -9       16.69       22.09     18.72 o 
 -11  12  -9       93.79       67.15     29.38 o 
 -10  12  -9      134.20      141.30     30.78 o 
  -9  12  -9       13.70       30.78     26.58 o 
  -8  12  -9       74.51      100.73     25.18 o 
  -7  12  -9      712.91      703.78     44.77 o 
  -6  12  -9       77.99       61.55     25.18 o 
  -5  12  -9       15.84        6.99     23.78 o 
  -4  12  -9      111.41       71.35     29.38 o 
  -3  12  -9       90.91       86.74     29.38 o 
  -2  12  -9       40.07       53.16     27.98 o 
  -1  12  -9      287.33      342.76     36.37 o 
  -9  13  -9        1.39       11.19     26.58 o 
  -8  13  -9      706.68      721.97     46.17 o 
  -7  13  -9       89.40       82.54     29.38 o 
  -6  13  -9       34.23       12.59     27.98 o 
  -5  13  -9       95.91       90.93     29.38 o 
  -4  13  -9        3.39      -25.18     29.38 o 
   0   1  -8      846.48      711.80     20.29 o 
  -1   2  -8      628.13      601.75     19.59 o 
   0   2  -8     1329.76     1301.67     61.60 o 
  -2   3  -8      758.82      666.14     22.39 o 
  -1   3  -8      245.48      198.67     15.39 o 
   0   3  -8     2292.18     2078.95     24.76 o 
  -3   4  -8     6189.41     6132.49     60.32 o 
  -2   4  -8      109.13      102.13     12.59 o 
  -1   4  -8      386.90      335.80     18.19 o 
   0   4  -8     2463.82     2445.06     48.31 o 
  -4   5  -8      442.08      366.59     22.39 o 
  -3   5  -8      562.33      554.11     23.79 o 
  -2   5  -8     2888.42     2883.72     44.82 o 
  -1   5  -8     1861.76     1714.94     37.80 o 
   0   5  -8     1702.31     1671.51     50.39 o 
  -5   6  -8     2806.69     2942.03     49.01 o 
  -4   6  -8     1316.67     1221.86     34.99 o 
  -3   6  -8      263.48      265.83     19.59 o 
  -2   6  -8      972.78      845.26     30.79 o 
  -1   6  -8      226.81      237.84     19.59 o 
   0   6  -8       42.63       18.74     21.68 o 
  -6   7  -8        8.43        2.80     15.39 o 
  -5   7  -8     1268.65     1326.74     37.79 o 
  -4   7  -8     1146.04     1109.78     34.99 o 
  -3   7  -8     1185.89     1172.77     36.39 o 
  -2   7  -8      445.44      464.52     25.18 o 
  -1   7  -8      510.94      562.47     27.98 o 
   0   7  -8      150.19      111.70     18.12 o 
  -7   8  -8      179.07      142.70     23.78 o 
  -6   8  -8       41.26       30.78     16.79 o 
  -5   8  -8       28.52       29.38     16.79 o 
  -4   8  -8       37.35       19.59     18.19 o 
  -3   8  -8      340.28      324.59     25.18 o 
  -2   8  -8      275.81      243.44     25.18 o 
  -1   8  -8     2002.15     1854.66     50.39 o 
   0   8  -8       84.52      113.19     14.32 o 
  -8   9  -8      265.12      242.04     25.18 o 
  -7   9  -8      100.66      100.73     22.38 o 
  -6   9  -8       45.89       40.57     18.19 o 
  -5   9  -8     1155.38     1101.33     40.58 o 
  -4   9  -8     1041.59      994.94     39.18 o 
  -3   9  -8       27.93       57.36     19.59 o 
  -2   9  -8     1337.65     1336.47     46.18 o 
  -1   9  -8      909.29      915.13     41.98 o 
   0   9  -8      307.03      294.58     20.77 o 
  -9  10  -8      253.34      222.45     27.98 o 
  -8  10  -8      662.14      659.01     36.38 o 
  -7  10  -8       27.76       51.76     20.98 o 
  -6  10  -8       91.23       86.74     22.38 o 
  -5  10  -8       11.33       83.94     18.19 o 
  -4  10  -8      229.69      156.69     27.98 o 
  -3  10  -8      930.40      871.75     40.58 o 
  -2  10  -8      226.70      204.26     27.98 o 
  -1  10  -8      351.62      376.35     32.18 o 
   0  10  -8      165.33      169.76     19.27 o 
 -10  11  -8       97.86      124.51     26.58 o 
  -9  11  -8       44.68       43.37     20.98 o 
  -8  11  -8       50.62       61.55     25.18 o 
  -7  11  -8      439.39      415.53     32.18 o 
  -6  11  -8      245.19      194.47     27.98 o 
  -5  11  -8      180.48      170.68     29.38 o 
  -4  11  -8       51.90       74.15     22.38 o 
  -3  11  -8      176.93      184.67     26.58 o 
  -2  11  -8       23.26        6.99     26.58 o 
  -1  11  -8      444.73      530.26     36.38 o 
   0  11  -8      111.04      103.63     28.68 o 
 -11  12  -8      145.37      162.28     29.38 o 
 -10  12  -8       86.19      118.91     26.58 o 
  -9  12  -8       44.24       39.17     23.78 o 
  -8  12  -8      183.10      191.66     29.38 o 
  -7  12  -8      421.12      409.93     34.98 o 
  -6  12  -8      120.28      155.29     29.38 o 
  -5  12  -8      353.18      393.14     34.98 o 
  -4  12  -8      135.54      151.09     26.58 o 
  -3  12  -8       35.25       41.97     25.18 o 
  -2  12  -8       73.66       86.74     27.98 o 
  -1  12  -8       25.43       55.96     29.38 o 
  -9  13  -8      113.47      167.88     29.38 o 
  -8  13  -8       88.03       71.35     29.38 o 
  -7  13  -8       94.92       67.15     27.98 o 
  -6  13  -8       81.22      131.50     26.58 o 
  -5  13  -8       23.89        4.20     26.58 o 
  -4  13  -8        6.14        9.79     26.58 o 
   0   1  -7     2585.63     2090.15     34.33 o 
  -1   2  -7     3942.87     3752.22     40.66 o 
   0   2  -7       67.95       62.96      8.39 o 
  -2   3  -7     1532.84     1374.87     26.60 o 
  -1   3  -7       86.85       86.74     11.19 o 
   0   3  -7       14.25       11.01      7.37 o 
  -3   4  -7      531.35      549.92     20.99 o 
  -2   4  -7       90.57      121.71     12.59 o 
  -1   4  -7       36.57       25.18      9.79 o 
   0   4  -7     3351.49     3160.74     49.74 o 
  -4   5  -7      181.83      165.09     16.79 o 
  -3   5  -7      738.42      635.32     23.79 o 
  -2   5  -7     1871.81     1745.85     35.00 o 
  -1   5  -7      111.16      139.90     15.39 o 
   0   5  -7     3415.36     3356.30     36.42 o 
  -5   6  -7     4041.14     3863.89     54.64 o 
  -4   6  -7     2450.29     2776.64     44.81 o 
  -3   6  -7      276.25      242.04     19.59 o 
  -2   6  -7     1069.14     1091.61     32.19 o 
  -1   6  -7      346.90      331.59     20.99 o 
   0   6  -7     2032.68     2048.48    136.49 o 
  -6   7  -7      149.14      142.70     18.19 o 
  -5   7  -7     1328.28     1300.20     36.39 o 
  -4   7  -7       52.21       55.96     15.39 o 
  -3   7  -7      878.57      870.41     30.79 o 
  -2   7  -7     1022.31      846.65     32.19 o 
  -1   7  -7     1082.70     1091.56     34.99 o 
   0   7  -7       66.39       50.60     14.32 o 
  -7   8  -7      106.55       95.13     19.59 o 
  -6   8  -7       11.52      -16.79     16.79 o 
  -5   8  -7       23.11       43.37     15.39 o 
  -4   8  -7      294.20      281.21     23.78 o 
  -3   8  -7      292.17      330.18     25.18 o 
  -2   8  -7      124.45      117.52     20.99 o 
  -1   8  -7      573.37      486.92     30.78 o 
   0   8  -7      104.92      133.42     20.98 o 
  -8   9  -7     1015.21      906.76     39.18 o 
  -7   9  -7      437.55      391.75     27.98 o 
  -6   9  -7       18.22       34.97     18.19 o 
  -5   9  -7     4734.53     4387.35     71.44 o 
  -4   9  -7     1222.93     1211.91     41.98 o 
  -3   9  -7     1264.10     1132.15     41.98 o 
  -2   9  -7       15.48       29.38     20.98 o 
  -1   9  -7     1622.34     1588.49     48.98 o 
   0   9  -7       79.54       93.23     18.19 o 
  -9  10  -7        9.97       26.58     22.38 o 
  -8  10  -7      733.69      731.79     39.18 o 
  -7  10  -7      211.27      209.85     26.58 o 
  -6  10  -7      227.12      191.67     26.58 o 
  -5  10  -7      492.49      471.51     32.18 o 
  -4  10  -7      516.49      503.69     32.18 o 
  -3  10  -7      977.69      794.80     40.58 o 
  -2  10  -7     1149.75     1017.33     43.38 o 
  -1  10  -7      584.85      604.43     34.98 o 
   0  10  -7       33.06       25.18     24.48 o 
 -10  11  -7      213.58      187.47     29.38 o 
  -9  11  -7       17.00        9.79     20.98 o 
  -8  11  -7      256.22      277.01     27.98 o 
  -7  11  -7      171.55      200.06     26.58 o 
  -6  11  -7      639.34      576.46     34.98 o 
  -5  11  -7       40.03       54.56     23.78 o 
  -4  11  -7       15.68        9.79     22.38 o 
  -3  11  -7       17.50       26.58     23.78 o 
  -2  11  -7       96.36       40.57     26.58 o 
  -1  11  -7      791.18      805.94     41.98 o 
   0  11  -7        6.28       -5.22     18.28 o 
 -11  12  -7      144.10      111.92     30.78 o 
 -10  12  -7        1.13        6.99     23.78 o 
  -9  12  -7       11.57        2.80     23.78 o 
  -8  12  -7      155.94      152.49     29.38 o 
  -7  12  -7      140.87      179.07     26.58 o 
  -6  12  -7       53.01       68.55     25.18 o 
  -5  12  -7      105.44      106.32     27.98 o 
  -4  12  -7      682.36      619.83     39.18 o 
  -3  12  -7       33.38       15.39     25.18 o 
  -2  12  -7      337.21      352.56     33.58 o 
  -1  12  -7       58.02       64.35     27.98 o 
 -10  13  -7       28.28       33.58     26.58 o 
  -9  13  -7      137.69       79.74     29.38 o 
  -8  13  -7        2.67       -2.80     27.98 o 
  -7  13  -7       13.73      -13.99     23.78 o 
  -6  13  -7       32.44      -15.39     27.98 o 
  -5  13  -7       92.13      134.30     26.58 o 
  -4  13  -7       21.42       25.18     26.58 o 
  -3  13  -7      158.33      201.46     32.18 o 
   0   0  -6   587413.62   619022.50   2132.59 o 
   0   1  -6     4181.71     3735.19     27.16 o 
  -1   2  -6     4754.80     4402.24     40.70 o 
   0   2  -6      249.77      226.82      9.36 o 
  -2   3  -6       45.86       47.57      9.79 o 
  -1   3  -6      460.94      470.17     18.19 o 
   0   3  -6      328.06      323.51     11.87 o 
  -3   4  -6     1878.18     1858.13     30.81 o 
  -2   4  -6       98.54      100.73     12.59 o 
  -1   4  -6       42.43       41.97      9.79 o 
   0   4  -6      384.92      373.17     13.33 o 
  -4   5  -6       29.97       30.78     11.19 o 
  -3   5  -6     1216.21     1304.52     27.99 o 
  -2   5  -6      162.79      183.28     15.39 o 
  -1   5  -6      603.87      559.73     22.39 o 
   0   5  -6      946.70     1023.38     63.68 o 
  -5   6  -6     1608.97     1553.77     37.79 o 
  -4   6  -6     1725.48     1796.05     36.40 o 
  -3   6  -6      249.75      249.04     18.19 o 
  -2   6  -6     4433.96     4534.75     56.05 o 
  -1   6  -6      493.31      481.33     23.79 o 
   0   6  -6      353.46      384.12     17.81 o 
  -6   7  -6       30.10       -2.80     13.99 o 
  -5   7  -6      793.59      785.03     30.79 o 
  -4   7  -6      872.83      897.00     29.39 o 
  -3   7  -6       53.52       65.75     13.99 o 
  -2   7  -6      286.57      282.62     19.59 o 
  -1   7  -6       61.13       69.95     15.39 o 
   0   7  -6       86.17       74.05     34.97 o 
  -7   8  -6       97.66       97.93     18.19 o 
  -6   8  -6      156.11      113.32     18.19 o 
  -5   8  -6      119.26      106.32     18.19 o 
  -4   8  -6     1187.32     1053.81     34.99 o 
  -3   8  -6        2.34       23.78     15.39 o 
  -2   8  -6      252.53      226.65     22.38 o 
  -1   8  -6     1815.24     1704.84     46.19 o 
   0   8  -6      180.53      195.66     22.38 o 
  -8   9  -6      717.21      734.59     34.98 o 
  -7   9  -6      461.43      447.72     29.38 o 
  -6   9  -6      158.16      145.50     22.38 o 
  -5   9  -6     1849.01     1667.04     47.59 o 
  -4   9  -6      165.94      163.69     22.38 o 
  -3   9  -6      839.84      798.99     34.98 o 
  -2   9  -6      950.84      922.15     37.78 o 
  -1   9  -6      287.69      299.40     29.38 o 
   0   9  -6     1110.47     1010.43     29.64 o 
  -9  10  -6      231.90      253.22     27.98 o 
  -8  10  -6      471.01      457.51     30.78 o 
  -7  10  -6     1644.57     1417.74     47.58 o 
  -6  10  -6      376.90      407.14     29.38 o 
  -5  10  -6      304.87      346.97     27.98 o 
  -4  10  -6     1600.37     1490.51     47.58 o 
  -3  10  -6      246.63      222.45     27.98 o 
  -2  10  -6      209.47      214.05     26.58 o 
  -1  10  -6        9.73       15.39     22.38 o 
   0  10  -6       29.83       25.38     17.29 o 
 -10  11  -6       32.28       15.39     23.78 o 
  -9  11  -6        1.86       16.79     19.59 o 
  -8  11  -6       68.96       57.36     22.38 o 
  -7  11  -6       46.22       53.16     23.78 o 
  -6  11  -6      376.25      339.98     30.78 o 
  -5  11  -6      489.52      527.47     34.98 o 
  -4  11  -6       18.03       19.59     22.38 o 
  -3  11  -6      532.40      570.85     34.98 o 
  -2  11  -6       36.48        4.20     22.38 o 
  -1  11  -6        0.38       43.37     27.98 o 
   0  11  -6       46.53       42.77     17.29 o 
 -11  12  -6       52.45       16.79     27.98 o 
 -10  12  -6       71.29       76.94     26.58 o 
  -9  12  -6        9.14       -1.40     22.38 o 
  -8  12  -6       10.90      -19.59     25.18 o 
  -7  12  -6      254.97      212.65     29.38 o 
  -6  12  -6       40.83       55.96     22.38 o 
  -5  12  -6       71.20       67.15     26.58 o 
  -4  12  -6       28.60       32.18     25.18 o 
  -3  12  -6        5.41       19.59     23.78 o 
  -2  12  -6      106.08      158.09     29.38 o 
  -1  12  -6       48.96       50.36     27.98 o 
   0  12  -6        3.68       13.99     32.18 o 
 -10  13  -6      153.22      162.28     29.38 o 
  -9  13  -6       26.99       41.97     29.38 o 
  -8  13  -6      181.30      205.65     29.38 o 
  -7  13  -6      200.69      211.25     32.18 o 
  -6  13  -6       28.17       23.78     25.18 o 
  -5  13  -6      591.56      565.25     39.18 o 
  -4  13  -6       34.43      -16.79     27.98 o 
  -3  13  -6      224.00      208.45     33.58 o 
   0   1  -5     1666.86     1449.14     44.13 o 
  -1   2  -5    20289.06    16999.90    316.68 o 
   0   2  -5      567.61      563.15     11.35 o 
  -2   3  -5      632.52      607.39     16.79 o 
  -1   3  -5       28.41       27.98      8.39 o 
   0   3  -5      181.03      185.25      9.75 o 
  -3   4  -5      715.71      740.33     22.39 o 
  -2   4  -5      131.25      111.92     12.59 o 
  -1   4  -5       51.07       48.96      9.79 o 
   0   4  -5     4795.10     4955.92    127.61 o 
  -4   5  -5      347.52      302.22     18.19 o 
  -3   5  -5      201.88      195.87     15.39 o 
  -2   5  -5     3646.02     3619.60     44.84 o 
  -1   5  -5      153.99      152.50     13.99 o 
   0   5  -5     1345.20     1389.23     69.29 o 
  -5   6  -5     8454.23     8669.45     75.79 o 
  -4   6  -5     1100.28     1221.82     30.79 o 
  -3   6  -5     1620.78     1604.26     32.20 o 
  -2   6  -5     1469.12     1423.57     34.99 o 
  -1   6  -5      122.65      127.31     15.39 o 
   0   6  -5     2001.05     2059.54     30.64 o 
  -6   7  -5      106.27       97.93     16.79 o 
  -5   7  -5     2206.82     2165.86     42.00 o 
  -4   7  -5      412.71      423.95     20.99 o 
  -3   7  -5      866.14      838.23     29.39 o 
  -2   7  -5      636.49      582.09     25.19 o 
  -1   7  -5      417.70      447.73     23.79 o 
   0   7  -5      160.64      148.80     13.33 o 
  -7   8  -5       57.22       53.16     15.39 o 
  -6   8  -5      154.09      130.11     18.19 o 
  -5   8  -5      107.26      110.52     18.19 o 
  -4   8  -5       62.08       76.94     15.39 o 
  -3   8  -5      266.36      264.42     20.99 o 
  -2   8  -5      157.19      160.89     18.19 o 
  -1   8  -5     1208.24     1182.55     39.18 o 
   0   8  -5      289.87      242.07     17.81 o 
  -8   9  -5     1204.78     1087.34     40.58 o 
  -7   9  -5     1432.67     1308.55     40.59 o 
  -6   9  -5      145.73      130.11     20.99 o 
  -5   9  -5     7360.46     6941.14     84.12 o 
  -4   9  -5      701.18      668.84     32.18 o 
  -3   9  -5      867.49      789.21     34.98 o 
  -2   9  -5      195.75      165.09     26.58 o 
  -1   9  -5     1379.02     1288.92     44.78 o 
   0   9  -5      172.90      173.68     28.68 o 
  -9  10  -5      180.76      201.46     25.18 o 
  -8  10  -5      747.26      749.98     37.78 o 
  -7  10  -5       27.27       40.57     19.59 o 
  -6  10  -5     1222.97     1133.52     40.58 o 
  -5  10  -5       11.46      -18.19     20.98 o 
  -4  10  -5      817.08      773.79     36.38 o 
  -3  10  -5     1062.17     1003.33     41.98 o 
  -2  10  -5     1103.41     1048.11     43.38 o 
  -1  10  -5      312.63      324.58     30.78 o 
   0  10  -5      125.81      128.15     17.81 o 
 -10  11  -5      208.75      225.24     26.58 o 
  -9  11  -5       37.06       22.38     22.38 o 
  -8  11  -5      311.99      277.01     27.98 o 
  -7  11  -5       96.56      128.71     22.38 o 
  -6  11  -5     1056.46     1006.11     41.98 o 
  -5  11  -5      158.40      179.07     26.58 o 
  -4  11  -5       67.28       72.75     23.78 o 
  -3  11  -5      228.72      243.43     27.98 o 
  -2  11  -5        4.84       13.99     23.78 o 
  -1  11  -5     1208.19     1147.46     50.38 o 
   0  11  -5       71.23       68.68     39.17 o 
 -11  12  -5       92.05      130.11     26.58 o 
 -10  12  -5        5.02      -23.78     23.78 o 
  -9  12  -5        1.27       -2.80     22.38 o 
  -8  12  -5       54.21       23.78     23.78 o 
  -7  12  -5      132.19      169.28     27.98 o 
  -6  12  -5      139.72      121.71     25.18 o 
  -5  12  -5       33.43       32.18     23.78 o 
  -4  12  -5      974.57      968.29     46.18 o 
  -3  12  -5       18.99       12.59     23.78 o 
  -2  12  -5      792.00      747.17     44.77 o 
  -1  12  -5       43.47       53.16     29.38 o 
   0  12  -5       22.54       29.74     19.27 o 
 -11  13  -5      490.63      489.68     39.17 o 
 -10  13  -5       15.53       39.17     26.58 o 
  -9  13  -5      100.25       90.93     27.98 o 
  -8  13  -5       33.10       54.56     26.58 o 
  -7  13  -5       86.67       83.94     26.58 o 
  -6  13  -5       34.25       58.76     23.78 o 
  -5  13  -5       64.49      109.12     27.98 o 
  -4  13  -5       38.84       62.95     26.58 o 
  -3  13  -5      209.62      194.46     30.78 o 
  -2  13  -5        3.19       -1.40     25.18 o 
  -8  14  -5        3.24       16.79     25.18 o 
  -7  14  -5      109.58      106.32     29.38 o 
  -6  14  -5       56.08       83.94     29.38 o 
   0   1  -4      666.49      679.46     28.70 o 
  -1   2  -4     8152.75     7805.99     46.49 o 
   0   2  -4     4952.16     4892.96     31.60 o 
  -2   3  -4      232.41      225.27     12.59 o 
  -1   3  -4      903.60      914.09     19.60 o 
   0   3  -4     4801.98     4707.25     78.58 o 
  -3   4  -4    15249.48    16176.01     83.24 o 
  -2   4  -4     1223.83     1404.14     25.20 o 
  -1   4  -4      188.59      145.51     12.59 o 
   0   4  -4     5161.11     4820.67     48.39 o 
  -4   5  -4     1017.70     1037.12     26.59 o 
  -3   5  -4      137.09      142.70     12.59 o 
  -2   5  -4     5326.96     5781.40     54.70 o 
  -1   5  -4     2014.68     2086.40     35.01 o 
   0   5  -4     2621.78     2846.56     30.19 o 
  -5   6  -4     4218.23     4379.06     53.25 o 
  -4   6  -4     2395.06     2569.63     40.61 o 
  -3   6  -4     1009.13      981.08     27.99 o 
  -2   6  -4     2846.31     2979.09     44.82 o 
  -1   6  -4      173.52      173.48     16.79 o 
   0   6  -4      420.70      454.73     25.19 o 
  -6   7  -4        1.33      -13.99     13.99 o 
  -5   7  -4     4411.82     4497.78     58.85 o 
  -4   7  -4     1044.18     1137.79     32.19 o 
  -3   7  -4     3376.44     3490.53     50.43 o 
  -2   7  -4       94.37      103.53     15.39 o 
  -1   7  -4      515.25      503.71     25.19 o 
   0   7  -4       27.14       11.19     12.59 o 
  -7   8  -4      236.79      204.26     22.38 o 
  -6   8  -4      209.49      193.07     18.19 o 
  -5   8  -4       12.83       51.76     13.99 o 
  -4   8  -4       29.22       18.19     15.39 o 
  -3   8  -4       30.49       50.36     15.39 o 
  -2   8  -4      958.42      993.56     33.59 o 
  -1   8  -4     4464.89     4218.01     65.84 o 
   0   8  -4      497.29      453.54     20.78 o 
  -8   9  -4     1050.79     1049.52     37.78 o 
  -7   9  -4      287.03      289.61     23.78 o 
  -6   9  -4      530.49      514.89     27.98 o 
  -5   9  -4     2690.86     2655.94     53.20 o 
  -4   9  -4      628.70      563.88     30.78 o 
  -3   9  -4      247.00      250.43     22.38 o 
  -2   9  -4     1117.05     1063.54     39.18 o 
  -1   9  -4      943.00      818.60     37.78 o 
   0   9  -4        7.93       37.63     16.09 o 
  -9  10  -4      176.92      172.08     25.18 o 
  -8  10  -4      829.91      853.55     37.78 o 
  -7  10  -4       66.67       19.59     23.78 o 
  -6  10  -4       32.35       22.38     22.38 o 
  -5  10  -4       43.02       55.96     20.98 o 
  -4  10  -4        0.64       11.19     19.59 o 
  -3  10  -4     1175.91     1071.93     41.98 o 
  -2  10  -4      347.87      325.99     30.78 o 
  -1  10  -4       39.66       15.39     22.38 o 
   0  10  -4      449.96      418.96     24.22 o 
 -10  11  -4      223.76      211.25     29.38 o 
  -9  11  -4      179.93      117.52     27.98 o 
  -8  11  -4       63.60       50.36     22.38 o 
  -7  11  -4     1021.71     1014.50     43.38 o 
  -6  11  -4      578.86      590.44     34.98 o 
  -5  11  -4      155.47      137.10     25.18 o 
  -4  11  -4      328.44      267.22     29.38 o 
  -3  11  -4      404.26      393.14     32.18 o 
  -2  11  -4      167.54      116.12     26.58 o 
  -1  11  -4      792.46      812.94     41.98 o 
   0  11  -4       21.75        9.91     17.72 o 
 -11  12  -4      235.66      278.41     32.18 o 
 -10  12  -4       23.19        5.60     23.78 o 
  -9  12  -4       19.74       30.78     22.38 o 
  -8  12  -4      205.33      170.68     29.38 o 
  -7  12  -4      579.31      555.46     36.38 o 
  -6  12  -4      180.31      251.82     26.58 o 
  -5  12  -4      275.51      316.18     30.78 o 
  -4  12  -4      147.77      103.53     30.78 o 
  -3  12  -4      105.26      145.49     25.18 o 
  -2  12  -4      267.16      260.22     33.58 o 
  -1  12  -4      181.59      232.24     32.18 o 
   0  12  -4       99.50      122.50     21.76 o 
 -11  13  -4      267.07      244.83     32.18 o 
 -10  13  -4      595.58      548.46     41.97 o 
  -9  13  -4      310.86      327.38     34.98 o 
  -8  13  -4      235.53      239.23     32.18 o 
  -7  13  -4      119.86      135.70     26.58 o 
  -6  13  -4        0.64       -6.99     25.18 o 
  -5  13  -4       45.64       41.97     26.58 o 
  -4  13  -4       25.86       29.38     23.78 o 
  -3  13  -4      112.39      111.92     27.98 o 
  -2  13  -4        5.83      -22.38     27.98 o 
  -9  14  -4       35.93        9.79     29.38 o 
  -8  14  -4       14.68       46.17     26.58 o 
  -7  14  -4      157.55      179.07     30.78 o 
  -6  14  -4      319.31      321.78     36.38 o 
  -5  14  -4      104.91      120.31     32.18 o 
   0   1  -3     1208.22     1169.84     27.32 o 
  -1   2  -3      672.06      722.34     14.00 o 
   0   2  -3     9749.63     9714.60    105.86 o 
  -2   3  -3      321.27      307.84     12.59 o 
  -1   3  -3     9466.81     9395.00     54.95 o 
   0   3  -3     8163.28     7917.54    130.13 o 
  -3   4  -3    14700.40    16229.41     80.43 o 
  -2   4  -3      125.00      132.91     11.19 o 
  -1   4  -3      121.19      117.52     11.19 o 
   0   4  -3      408.59      446.39     25.19 o 
  -4   5  -3     1270.56     1380.22     28.00 o 
  -3   5  -3      266.47      235.06     15.39 o 
  -2   5  -3     2509.34     2781.85     37.82 o 
  -1   5  -3    11103.82    11956.33     77.36 o 
   0   5  -3       45.97       51.30      9.89 o 
  -5   6  -3     1099.04     1133.66     30.79 o 
  -4   6  -3     1115.84     1079.11     29.39 o 
  -3   6  -3       24.87       25.18     11.19 o 
  -2   6  -3     4010.78     4097.54     49.05 o 
  -1   6  -3       33.74       20.98     12.59 o 
   0   6  -3     1267.04     1304.79     24.74 o 
  -6   7  -3      246.49      286.81     19.59 o 
  -5   7  -3        0.74       23.78     12.59 o 
  -4   7  -3     1887.39     1952.93     37.80 o 
  -3   7  -3     2784.37     2945.08     46.21 o 
  -2   7  -3       43.81       40.57     13.99 o 
  -1   7  -3      233.57      230.85     19.59 o 
   0   7  -3      150.08      120.97     14.32 o 
  -7   8  -3      190.62      181.87     19.59 o 
  -6   8  -3       29.27       13.99     15.39 o 
  -5   8  -3       16.35        9.79     13.99 o 
  -4   8  -3      523.74      685.61     27.98 o 
  -3   8  -3      247.13      291.01     19.59 o 
  -2   8  -3     5818.83     6099.71     74.28 o 
  -1   8  -3     4873.19     4665.57     67.25 o 
   0   8  -3       39.93       25.88     13.85 o 
  -8   9  -3      642.47      629.64     30.78 o 
  -7   9  -3       59.63       55.96     16.79 o 
  -6   9  -3      202.00      205.66     23.78 o 
  -5   9  -3      112.35      116.12     20.99 o 
  -4   9  -3       48.97       90.93     18.19 o 
  -3   9  -3      207.15      187.47     23.78 o 
  -2   9  -3     5154.56     4840.59     75.66 o 
  -1   9  -3      476.09      502.29     32.18 o 
   0   9  -3     1281.45     1202.88     31.16 o 
  -9  10  -3      299.32      292.40     26.58 o 
  -8  10  -3        4.17        8.39     19.59 o 
  -7  10  -3      577.83      512.10     30.78 o 
  -6  10  -3      191.17      225.24     25.18 o 
  -5  10  -3       30.23       26.58     18.19 o 
  -4  10  -3      106.37      123.11     22.38 o 
  -3  10  -3       36.32       71.35     19.59 o 
  -2  10  -3      648.50      666.01     36.38 o 
  -1  10  -3      243.19      221.05     26.58 o 
   0  10  -3      456.48      430.84     31.48 o 
 -10  11  -3       30.83       51.76     22.38 o 
  -9  11  -3       94.56      113.32     22.38 o 
  -8  11  -3       70.51       72.75     20.98 o 
  -7  11  -3      426.62      421.13     32.18 o 
  -6  11  -3        8.59       37.77     20.98 o 
  -5  11  -3     2099.00     1930.18     55.99 o 
  -4  11  -3      122.06      130.11     23.78 o 
  -3  11  -3      899.55      810.17     40.58 o 
  -2  11  -3      621.05      626.82     37.78 o 
  -1  11  -3      239.18      250.43     27.98 o 
   0  11  -3       40.47       15.74     18.89 o 
 -11  12  -3       37.66       46.17     26.58 o 
 -10  12  -3      348.55      373.55     33.58 o 
  -9  12  -3        6.64      -12.59     23.78 o 
  -8  12  -3       94.06       60.16     26.58 o 
  -7  12  -3     1754.72     1696.23     54.58 o 
  -6  12  -3       24.68       34.97     22.38 o 
  -5  12  -3       10.62       25.18     22.38 o 
  -4  12  -3      221.01      194.46     29.38 o 
  -3  12  -3      125.59      128.71     26.58 o 
  -2  12  -3       73.87       95.13     25.18 o 
  -1  12  -3      655.66      645.01     40.58 o 
   0  12  -3      206.90      206.28     25.88 o 
 -11  13  -3      286.88      307.79     33.58 o 
 -10  13  -3      544.97      589.03     40.57 o 
  -9  13  -3        4.79       23.78     25.18 o 
  -8  13  -3     1554.41     1417.62     57.38 o 
  -7  13  -3      112.75      106.32     27.98 o 
  -6  13  -3        8.12       39.17     23.78 o 
  -5  13  -3      218.05      223.84     32.18 o 
  -4  13  -3        3.72      -27.98     27.98 o 
  -3  13  -3        0.26       23.78     25.18 o 
  -2  13  -3       14.27       39.17     25.18 o 
  -9  14  -3       39.95       39.17     26.58 o 
  -8  14  -3        4.03        2.80     26.58 o 
  -7  14  -3        2.97       -1.40     26.58 o 
  -6  14  -3      547.05      542.86     41.97 o 
  -5  14  -3       66.52       57.36     29.38 o 
   0   1  -2      509.69      606.27      7.92 o 
  -1   2  -2     5258.92     5640.82     33.78 o 
   0   2  -2     6294.89     6520.45     29.87 o 
  -2   3  -2     1245.30     1370.97     21.01 o 
  -1   3  -2      748.56      775.49     16.80 o 
   0   3  -2     7209.23     7534.96     65.39 o 
  -3   4  -2    17662.62    17676.42    357.80 o 
  -2   4  -2      416.68      474.37     15.39 o 
  -1   4  -2      711.06      657.80     18.19 o 
   0   4  -2     6478.86     6887.67     38.72 o 
  -4   5  -2      129.87      148.30     12.59 o 
  -3   5  -2      163.58      153.90     12.59 o 
  -2   5  -2     7365.98     8243.38     61.79 o 
  -1   5  -2     3547.65     3992.66     44.85 o 
   0   5  -2     4019.54     4551.25     53.26 o 
  -5   6  -2     6254.66     6704.37     63.12 o 
  -4   6  -2     2942.07     3195.10     43.42 o 
  -3   6  -2      724.25      671.71     22.39 o 
  -2   6  -2     2715.69     2895.06     40.62 o 
  -1   6  -2       23.40       36.37     11.19 o 
   0   6  -2       97.68      133.29     21.68 o 
  -6   7  -2       10.56        6.99     12.59 o 
  -5   7  -2     3779.94     4173.37     54.64 o 
  -4   7  -2     2175.80     2374.60     40.60 o 
  -3   7  -2     3004.98     3088.24     46.22 o 
  -2   7  -2      480.71      482.73     22.39 o 
  -1   7  -2      827.25      891.40     29.39 o 
   0   7  -2       53.12       46.49     13.29 o 
  -7   8  -2      252.59      223.85     22.39 o 
  -6   8  -2       79.71       81.14     15.39 o 
  -5   8  -2       35.35       34.97     15.39 o 
  -4   8  -2       27.81       47.56     15.39 o 
  -3   8  -2      149.30      152.49     18.19 o 
  -2   8  -2      913.96      899.80     32.19 o 
  -1   8  -2     4674.20     4383.75     65.85 o 
   0   8  -2      351.19      323.91     18.89 o 
  -8   9  -2      922.59      789.21     34.98 o 
  -7   9  -2      217.98      222.45     22.38 o 
  -6   9  -2      315.33      307.80     23.78 o 
  -5   9  -2     2827.50     2801.72     54.61 o 
  -4   9  -2     1304.88     1195.18     39.19 o 
  -3   9  -2      149.04      141.30     20.99 o 
  -2   9  -2     2019.45     1858.90     47.59 o 
  -1   9  -2     1493.25     1424.73     46.18 o 
   0   9  -2      171.71      156.62     18.28 o 
  -9  10  -2      333.25      303.60     29.38 o 
  -8  10  -2     1165.89     1147.49     41.98 o 
  -7  10  -2        0.18       22.38     18.19 o 
  -6  10  -2       24.85       61.55     19.59 o 
  -5  10  -2       14.42       -4.20     18.19 o 
  -4  10  -2      111.90      107.72     22.38 o 
  -3  10  -2     1643.72     1610.91     46.19 o 
  -2  10  -2      465.96      513.48     33.58 o 
  -1  10  -2      248.23      193.07     26.58 o 
   0  10  -2      435.70      468.28     48.97 o 
 -10  11  -2      249.52      218.25     29.38 o 
  -9  11  -2      137.51      134.30     25.18 o 
  -8  11  -2       36.56       44.77     22.38 o 
  -7  11  -2     1027.03     1021.50     40.58 o 
  -6  11  -2      560.65      502.30     32.18 o 
  -5  11  -2      258.17      325.98     27.98 o 
  -4  11  -2      211.45      215.45     25.18 o 
  -3  11  -2      391.95      430.92     30.78 o 
  -2  11  -2       93.39       83.94     23.78 o 
  -1  11  -2      947.23      931.91     46.18 o 
   0  11  -2       78.89      100.90     18.89 o 
 -11  12  -2      269.42      230.84     32.18 o 
 -10  12  -2       76.10       47.57     26.58 o 
  -9  12  -2        3.36      -22.38     22.38 o 
  -8  12  -2      284.85      267.22     29.38 o 
  -7  12  -2      749.41      754.17     37.78 o 
  -6  12  -2      204.49      195.86     29.38 o 
  -5  12  -2      502.64      477.10     33.58 o 
  -4  12  -2      202.17      188.87     29.38 o 
  -3  12  -2       64.18       23.78     26.58 o 
  -2  12  -2      219.83      284.00     32.18 o 
  -1  12  -2      120.96      132.90     29.38 o 
   0  12  -2       40.81       34.12     26.58 o 
 -11  13  -2      366.87      316.19     39.17 o 
 -10  13  -2      618.65      640.80     43.37 o 
  -9  13  -2      262.43      205.66     32.18 o 
  -8  13  -2      219.28      267.21     32.18 o 
  -7  13  -2      155.44      169.28     29.38 o 
  -6  13  -2       42.08       19.59     25.18 o 
  -5  13  -2       31.28       36.37     23.78 o 
  -4  13  -2        5.06      -23.78     23.78 o 
  -3  13  -2       84.22      117.51     27.98 o 
  -2  13  -2        1.97       19.59     26.58 o 
  -9  14  -2       84.39       93.73     30.78 o 
  -8  14  -2        3.38      -12.59     26.58 o 
  -7  14  -2      187.61      272.81     29.38 o 
  -6  14  -2      336.27      359.56     37.77 o 
  -5  14  -2       67.14       53.16     29.38 o 
   0   1  -1     3186.71     3551.21     14.94 o 
  -1   2  -1    19137.89    18361.98    245.02 o 
   0   2  -1      650.16      693.32     25.90 o 
  -2   3  -1     2574.51     2757.83     29.44 o 
  -1   3  -1       12.82       37.77      8.39 o 
   0   3  -1      101.69      139.79     17.49 o 
  -3   4  -1     1140.67     1353.77     22.40 o 
  -2   4  -1      331.79      347.02     13.99 o 
  -1   4  -1      138.63      153.90     11.19 o 
   0   4  -1     7514.99     7941.52     51.99 o 
  -4   5  -1        3.19        5.60      9.79 o 
  -3   5  -1      608.49      663.32     20.99 o 
  -2   5  -1     5271.98     5716.71     50.50 o 
  -1   5  -1      126.35      128.71     12.59 o 
   0   5  -1     3976.35     4172.17    152.07 o 
  -5   6  -1    10407.18    10471.99     78.68 o 
  -4   6  -1     2876.53     3584.47     44.82 o 
  -3   6  -1     1301.25     1356.38     28.00 o 
  -2   6  -1     2293.03     2607.49     39.21 o 
  -1   6  -1      477.58      517.72     20.99 o 
   0   6  -1     3439.24     3651.48    130.98 o 
  -6   7  -1        8.65        1.40     12.59 o 
  -5   7  -1     2703.17     2855.37     44.81 o 
  -4   7  -1      259.46      313.40     18.19 o 
  -3   7  -1     1485.39     1713.30     34.99 o 
  -2   7  -1     1351.18     1354.88     33.59 o 
  -1   7  -1      998.32     1113.97     32.19 o 
   0   7  -1      176.29      228.81     52.46 o 
  -7   8  -1       41.28       23.78     15.39 o 
  -6   8  -1       44.96       48.96     13.99 o 
  -5   8  -1       73.97       64.35     15.39 o 
  -4   8  -1      127.12      127.31     16.79 o 
  -3   8  -1      543.70      607.26     26.58 o 
  -2   8  -1      141.99      125.91     19.59 o 
  -1   8  -1     1464.45     1405.20     40.59 o 
   0   8  -1      169.33      167.08     16.30 o 
  -8   9  -1     1698.98     1606.77     46.19 o 
  -7   9  -1     1219.97     1125.16     37.79 o 
  -6   9  -1       41.73       68.55     15.39 o 
  -5   9  -1     9398.29     8941.17     92.60 o 
  -4   9  -1     1568.84     1589.97     43.39 o 
  -3   9  -1     1721.93     1637.63     43.39 o 
  -2   9  -1       32.80       39.17     19.59 o 
  -1   9  -1     2385.39     2424.62     54.60 o 
   0   9  -1      120.62      120.33     16.82 o 
  -9  10  -1       88.32      109.12     22.38 o 
  -8  10  -1     1234.41     1167.11     43.38 o 
  -7  10  -1       45.42       75.54     19.59 o 
  -6  10  -1      968.50      898.37     37.78 o 
  -5  10  -1      199.53      184.67     23.78 o 
  -4  10  -1      992.94      957.15     37.78 o 
  -3  10  -1     1554.16     1319.77     46.18 o 
  -2  10  -1     1783.82     1644.55     50.39 o 
  -1  10  -1      737.33      766.77     36.38 o 
   0  10  -1       51.49       71.16     19.59 o 
 -10  11  -1      359.21      345.57     29.38 o 
  -9  11  -1       14.12       22.38     20.98 o 
  -8  11  -1      430.11      440.72     30.78 o 
  -7  11  -1      203.89      195.86     25.18 o 
  -6  11  -1     1310.22     1231.49     43.38 o 
  -5  11  -1      121.28      106.32     23.78 o 
  -4  11  -1       35.94       23.78     19.59 o 
  -3  11  -1      114.22      159.49     26.58 o 
  -2  11  -1       27.00       50.36     22.38 o 
  -1  11  -1     1441.24     1333.65     50.38 o 
   0  11  -1       37.45       41.97     24.48 o 
 -11  12  -1      163.40      155.29     29.38 o 
 -10  12  -1        0.76        8.39     25.18 o 
  -9  12  -1        5.65       23.78     20.98 o 
  -8  12  -1      121.22      114.72     26.58 o 
  -7  12  -1      209.30      247.63     29.38 o 
  -6  12  -1      117.42      109.12     26.58 o 
  -5  12  -1      113.18      125.91     23.78 o 
  -4  12  -1     1262.94     1139.08     48.98 o 
  -3  12  -1       12.47        4.20     23.78 o 
  -2  12  -1      816.61      745.78     43.38 o 
  -1  12  -1       40.22       50.36     29.38 o 
   0  12  -1        5.36       29.38     25.88 o 
 -11  13  -1      762.91      811.52     44.77 o 
 -10  13  -1       16.64       22.38     26.58 o 
  -9  13  -1      162.36      180.47     27.98 o 
  -8  13  -1       17.18       48.96     23.78 o 
  -7  13  -1       57.40       62.95     26.58 o 
  -6  13  -1       58.21       40.57     23.78 o 
  -5  13  -1       67.61       76.94     26.58 o 
  -4  13  -1        0.47        8.39     23.78 o 
  -3  13  -1      275.40      242.03     32.18 o 
  -2  13  -1       25.79       29.38     26.58 o 
  -9  14  -1      174.99      134.30     34.98 o 
  -8  14  -1       14.29       -5.60     27.98 o 
  -7  14  -1      125.83      110.52     30.78 o 
  -6  14  -1       46.46       85.34     27.98 o 
  -5  14  -1       89.02       86.74     30.78 o 
   0   1   0      642.97      708.92      6.93 o 
  -1   2   0     9996.33     8621.34    161.60 o 
   0   2   0      552.41      694.35      9.90 o 
  -2   3   0        2.55       -8.39      8.39 o 
  -1   3   0      576.03      692.83     19.60 o 
   0   3   0      936.59      887.60     14.85 o 
  -3   4   0     3745.82     4205.60     39.27 o 
  -2   4   0      169.82      204.27     12.59 o 
  -1   4   0      243.95      230.86     12.59 o 
   0   4   0        0.90       21.07     13.29 o 
  -4   5   0       20.75        1.40      9.79 o 
  -3   5   0     2142.15     2488.79     35.01 o 
  -2   5   0      299.76      306.42     16.79 o 
  -1   5   0      738.77      691.34     20.99 o 
   0   5   0     1744.35     1900.77     64.40 o 
  -5   6   0     2776.96     2934.24     43.42 o 
  -4   6   0     3067.69     3594.60     44.83 o 
  -3   6   0       79.86       72.75     12.59 o 
  -2   6   0     8590.58     9275.26     71.62 o 
  -1   6   0     1084.78     1248.44     30.79 o 
   0   6   0      469.72      458.68     18.28 o 
  -6   7   0       12.50        5.60     13.99 o 
  -5   7   0     1291.85     1394.04     34.99 o 
  -4   7   0     1621.84     1923.37     37.80 o 
  -3   7   0       20.64       27.98     13.99 o 
  -2   7   0      163.24      183.27     16.79 o 
  -1   7   0       84.11      127.31     15.39 o 
   0   7   0      179.58      182.26     15.83 o 
  -7   8   0       29.92       34.97     15.39 o 
  -6   8   0       32.70       32.18     13.99 o 
  -5   8   0      123.18      102.13     16.79 o 
  -4   8   0     1673.72     1416.55     37.79 o 
  -3   8   0        7.78        8.39     13.99 o 
  -2   8   0      403.28      416.94     23.79 o 
  -1   8   0     2985.48     3044.20     53.21 o 
   0   8   0       26.03       23.21     13.33 o 
  -8   9   0     1200.90     1130.74     39.18 o 
  -7   9   0      710.57      667.44     30.78 o 
  -6   9   0      102.11      148.29     22.38 o 
  -5   9   0     2861.25     2870.37     53.21 o 
  -4   9   0      214.05      233.64     20.99 o 
  -3   9   0     1284.29     1330.92     40.59 o 
  -2   9   0     1345.91     1256.76     41.99 o 
  -1   9   0      444.85      481.30     30.78 o 
   0   9   0     1672.56     1551.10     33.14 o 
  -9  10   0      354.80      393.14     30.78 o 
  -8  10   0      785.73      825.55     34.98 o 
  -7  10   0     2584.38     2377.10     56.00 o 
  -6  10   0      500.19      470.11     30.78 o 
  -5  10   0      402.96      383.36     30.78 o 
  -4  10   0     2395.10     2342.00     54.60 o 
  -3  10   0        0.39       43.37     19.59 o 
  -2  10   0      323.54      335.78     27.98 o 
  -1  10   0        1.11        9.79     18.19 o 
   0  10   0        7.99       -1.74     33.57 o 
 -10  11   0        3.40      -23.78     23.78 o 
  -9  11   0        1.27       26.58     19.59 o 
  -8  11   0       41.61       57.36     20.98 o 
  -7  11   0       60.67       72.75     23.78 o 
  -6  11   0      431.74      345.58     29.38 o 
  -5  11   0      741.57      737.39     37.78 o 
  -4  11   0       40.72       54.56     20.98 o 
  -3  11   0      749.31      878.71     39.18 o 
  -2  11   0       38.51       61.55     20.98 o 
  -1  11   0        0.04       -1.40     26.58 o 
   0  11   0       72.71       65.24     20.26 o 
 -11  12   0       73.29       74.15     26.58 o 
 -10  12   0      106.49       97.93     27.98 o 
  -9  12   0        1.99        6.99     19.59 o 
  -8  12   0        0.01       -1.40     20.98 o 
  -7  12   0      364.62      367.96     33.58 o 
  -6  12   0       47.75       93.73     22.38 o 
  -5  12   0      110.49      134.30     25.18 o 
  -4  12   0       29.62       43.37     25.18 o 
  -3  12   0       12.77       29.38     20.98 o 
  -2  12   0      166.28      225.24     29.38 o 
  -1  12   0       73.05       75.54     26.58 o 
   0  12   0        0.99       12.73     20.26 o 
 -11  13   0       10.80       41.97     29.38 o 
 -10  13   0      205.49      256.02     29.38 o 
  -9  13   0       31.80       39.17     26.58 o 
  -8  13   0      254.05      265.82     33.58 o 
  -7  13   0      282.22      246.23     32.18 o 
  -6  13   0       43.89       85.34     25.18 o 
  -5  13   0      836.80      814.34     43.38 o 
  -4  13   0        2.77       18.19     23.78 o 
  -3  13   0      270.15      327.37     33.58 o 
  -2  13   0        0.21        0.00     27.98 o 
  -9  14   0       80.18      113.32     27.98 o 
  -8  14   0        4.08       54.56     25.18 o 
  -7  14   0       10.29       19.59     26.58 o 
  -6  14   0      420.29      475.69     39.17 o 
  -5  14   0      144.11      151.09     30.78 o 
   0   1   1     3215.47     3615.51     14.94 o 
  -1   2   1    19175.66    18136.43    245.03 o 
   0   2   1      688.94      773.58     51.80 o 
  -2   3   1     2649.10     2870.18     29.44 o 
  -1   3   1       13.38       32.18      8.39 o 
   0   3   1      102.01      151.21     39.87 o 
  -3   4   1     1166.41     1454.60     23.80 o 
  -2   4   1      332.18      351.21     13.99 o 
  -1   4   1      138.22      124.52     11.19 o 
   0   4   1     7530.82     8054.67     72.36 o 
  -4   5   1        3.01        0.00      9.79 o 
  -3   5   1      610.14      698.30     20.99 o 
  -2   5   1     5226.95     5720.79     50.50 o 
  -1   5   1      130.80      138.51     12.59 o 
   0   5   1     3971.99     4144.36    204.63 o 
  -5   6   1    10389.48    10651.76     80.09 o 
  -4   6   1     2845.32     3566.21     44.82 o 
  -3   6   1     1307.28     1371.78     28.00 o 
  -2   6   1     2276.54     2599.07     39.21 o 
  -1   6   1      482.10      528.91     20.99 o 
   0   6   1     3442.50     3567.78    154.79 o 
  -6   7   1        7.30       -6.99     13.99 o 
  -5   7   1     2661.79     2722.30     43.41 o 
  -4   7   1      260.35      332.98     18.19 o 
  -3   7   1     1489.85     1707.71     34.99 o 
  -2   7   1     1377.61     1300.30     33.59 o 
  -1   7   1     1010.67     1202.14     33.59 o 
   0   7   1      175.32      178.97     16.79 o 
  -7   8   1       41.66       46.17     15.39 o 
  -6   8   1       45.26       36.37     13.99 o 
  -5   8   1       78.35       71.35     15.39 o 
  -4   8   1      128.26      110.52     16.79 o 
  -3   8   1      542.55      526.10     25.19 o 
  -2   8   1      143.84      106.33     19.59 o 
  -1   8   1     1464.25     1406.60     40.59 o 
   0   8   1      154.65      150.25     15.31 o 
  -8   9   1     1677.39     1610.96     44.79 o 
  -7   9   1     1224.41     1134.96     37.79 o 
  -6   9   1       41.80       67.15     16.79 o 
  -5   9   1     9413.58     8995.93     92.60 o 
  -4   9   1     1554.87     1602.56     41.99 o 
  -3   9   1     1721.72     1619.43     43.39 o 
  -2   9   1       32.61       88.13     19.59 o 
  -1   9   1     2373.08     2295.82     54.60 o 
   0   9   1      120.31      135.16     16.30 o 
  -9  10   1       88.96       89.53     22.38 o 
  -8  10   1     1213.40     1309.84     43.38 o 
  -7  10   1       44.94       41.97     19.59 o 
  -6  10   1      973.07      861.99     36.38 o 
  -5  10   1      195.75      205.66     22.38 o 
  -4  10   1      991.43      922.16     39.18 o 
  -3  10   1     1573.34     1406.55     46.19 o 
  -2  10   1     1777.95     1704.73     51.79 o 
  -1  10   1      738.20      724.79     37.78 o 
   0  10   1       53.71       48.96     19.59 o 
 -10  11   1      352.59      358.16     30.78 o 
  -9  11   1       17.12       -9.79     22.38 o 
  -8  11   1      435.34      367.96     32.18 o 
  -7  11   1      201.78      184.67     26.58 o 
  -6  11   1     1304.44     1178.31     43.38 o 
  -5  11   1      121.77      141.30     25.18 o 
  -4  11   1       39.72       37.77     19.59 o 
  -3  11   1      114.11      124.51     26.58 o 
  -2  11   1       25.58       47.56     22.38 o 
  -1  11   1     1446.81     1370.04     51.78 o 
   0  11   1       37.45       65.89     29.38 o 
 -11  12   1      162.47      134.30     27.98 o 
 -10  12   1        0.68       18.19     23.78 o 
  -9  12   1        6.63       15.39     20.98 o 
  -8  12   1      119.05      123.11     25.18 o 
  -7  12   1      210.79      183.27     27.98 o 
  -6  12   1      105.43      159.48     26.58 o 
  -5  12   1      114.78      103.53     25.18 o 
  -4  12   1     1280.78     1248.24     48.98 o 
  -3  12   1       12.63       15.39     23.78 o 
  -2  12   1      815.09      776.56     43.38 o 
  -1  12   1       40.52       86.74     29.38 o 
   0  12   1        5.14        4.42     18.72 o 
 -11  13   1      761.92      656.21     44.77 o 
 -10  13   1       16.79       22.38     29.38 o 
  -9  13   1      162.36      169.28     30.78 o 
  -8  13   1       17.52       29.38     26.58 o 
  -7  13   1       56.38       72.75     27.98 o 
  -6  13   1       58.05       34.97     25.18 o 
  -5  13   1       67.56       16.79     27.98 o 
  -4  13   1        0.49      -11.19     23.78 o 
  -3  13   1      274.89      304.99     33.58 o 
  -2  13   1       24.87       16.79     26.58 o 
  -9  14   1      174.50      174.88     34.98 o 
  -8  14   1       14.12       34.97     25.18 o 
  -7  14   1      126.10      183.27     26.58 o 
  -6  14   1       46.47       53.16     30.78 o 
  -5  14   1       89.36      118.91     30.78 o 
   0   1   2      492.34      576.84     52.50 o 
  -1   2   2     5232.22     5726.49     33.78 o 
   0   2   2     6252.02     6626.48     29.87 o 
  -2   3   2     1164.82     1432.49     22.40 o 
  -1   3   2      754.59      790.90     16.80 o 
   0   3   2     7197.55     7568.35     54.14 o 
  -3   4   2    17652.63    17988.85    359.21 o 
  -2   4   2      418.97      486.97     16.79 o 
  -1   4   2      712.33      712.38     18.19 o 
   0   4   2     6466.14     6918.49     38.72 o 
  -4   5   2      120.17      121.72     12.59 o 
  -3   5   2      165.48      165.09     13.99 o 
  -2   5   2     7411.75     8353.11     61.79 o 
  -1   5   2     3537.62     3947.79     44.85 o 
   0   5   2     4026.41     4551.11     88.30 o 
  -5   6   2     6273.54     6867.13     64.52 o 
  -4   6   2     2972.08     3373.04     44.82 o 
  -3   6   2      714.28      699.70     23.79 o 
  -2   6   2     2729.38     2907.68     42.02 o 
  -1   6   2       23.08       43.37     11.19 o 
   0   6   2       97.78       92.76     12.34 o 
  -6   7   2       10.57       -4.20     13.99 o 
  -5   7   2     3817.19     4197.24     53.24 o 
  -4   7   2     2181.76     2588.83     43.40 o 
  -3   7   2     3005.43     3134.46     46.22 o 
  -2   7   2      453.52      468.73     22.39 o 
  -1   7   2      816.88      849.41     27.99 o 
   0   7   2       47.95       25.18     11.87 o 
  -7   8   2      252.91      221.05     19.59 o 
  -6   8   2       81.71       65.75     16.79 o 
  -5   8   2       33.15       44.77     15.39 o 
  -4   8   2       27.46       46.17     15.39 o 
  -3   8   2      150.64      166.48     18.19 o 
  -2   8   2      910.98      927.78     32.19 o 
  -1   8   2     4674.75     4645.74     65.85 o 
   0   8   2      363.14      310.05     30.08 o 
  -8   9   2      943.35      868.98     36.38 o 
  -7   9   2      213.89      180.48     20.99 o 
  -6   9   2      315.95      307.80     23.78 o 
  -5   9   2     2814.55     2868.91     54.61 o 
  -4   9   2     1316.76     1343.53     39.19 o 
  -3   9   2      146.80      148.30     22.38 o 
  -2   9   2     2022.16     1928.89     48.99 o 
  -1   9   2     1503.35     1445.73     44.79 o 
   0   9   2      171.71      187.34     20.29 o 
  -9  10   2      332.13      363.76     27.98 o 
  -8  10   2     1184.27     1053.74     41.98 o 
  -7  10   2        0.21        8.39     18.19 o 
  -6  10   2       20.77        4.20     20.98 o 
  -5  10   2       19.05      -16.79     19.59 o 
  -4  10   2      110.57       83.94     23.78 o 
  -3  10   2     1620.49     1554.92     47.59 o 
  -2  10   2      467.74      439.33     32.18 o 
  -1  10   2      247.99      267.22     27.98 o 
   0  10   2      434.12      425.14     23.23 o 
 -10  11   2      257.24      268.62     29.38 o 
  -9  11   2      134.93       86.74     26.58 o 
  -8  11   2       32.14       67.15     20.98 o 
  -7  11   2     1029.09      971.13     41.98 o 
  -6  11   2      566.34      495.30     34.98 o 
  -5  11   2      258.97      257.42     29.38 o 
  -4  11   2      208.86      232.24     26.58 o 
  -3  11   2      394.84      345.58     32.18 o 
  -2  11   2       93.93       99.33     23.78 o 
  -1  11   2      941.16      908.12     44.78 o 
   0  11   2       79.94       55.26     18.80 o 
 -11  12   2      270.45      268.61     32.18 o 
 -10  12   2       75.69       96.53     26.58 o 
  -9  12   2        3.75        2.80     23.78 o 
  -8  12   2      286.22      286.80     29.38 o 
  -7  12   2      746.91      677.21     39.18 o 
  -6  12   2      215.01      134.31     34.98 o 
  -5  12   2      502.93      514.88     34.98 o 
  -4  12   2      186.12      195.86     29.38 o 
  -3  12   2       63.98       86.74     25.18 o 
  -2  12   2      220.52      247.63     33.58 o 
  -1  12   2      120.12      116.12     30.78 o 
   0  12   2       40.61       27.30     38.47 o 
 -11  13   2      366.93      355.36     36.38 o 
 -10  13   2      616.89      625.41     41.97 o 
  -9  13   2      262.76      268.61     30.78 o 
  -8  13   2      218.39      211.25     33.58 o 
  -7  13   2      157.17      149.69     30.78 o 
  -6  13   2       42.32       76.94     25.18 o 
  -5  13   2       30.92      -18.19     26.58 o 
  -4  13   2        3.88        4.20     23.78 o 
  -3  13   2       83.90      124.51     25.18 o 
  -2  13   2        1.86       18.19     22.38 o 
  -9  14   2       83.99       72.75     29.38 o 
  -8  14   2        3.65       37.77     25.18 o 
  -7  14   2      188.68      139.90     30.78 o 
  -6  14   2      336.99      330.18     39.17 o 
  -5  14   2       66.29       86.74     29.38 o 
   0   1   3     1212.58     1209.85     41.33 o 
  -1   2   3      672.10      729.34     14.00 o 
   0   2   3     9768.82    10035.55    293.58 o 
  -2   3   3      324.37      352.62     12.59 o 
  -1   3   3     9438.52     9370.85     54.95 o 
   0   3   3     8180.85     8079.70     83.71 o 
  -3   4   3    14674.31    16040.08     80.43 o 
  -2   4   3      118.61      117.52     11.19 o 
  -1   4   3      121.67      117.52     11.19 o 
   0   4   3      407.13      467.48     13.99 o 
  -4   5   3     1283.96     1457.22     29.40 o 
  -3   5   3      264.66      237.85     15.39 o 
  -2   5   3     2509.51     2766.44     36.42 o 
  -1   5   3    11119.17    12143.47     77.36 o 
   0   5   3       45.12       36.51      9.74 o 
  -5   6   3     1100.14     1063.68     29.39 o 
  -4   6   3     1117.65     1164.48     29.39 o 
  -3   6   3       24.06       12.59     11.19 o 
  -2   6   3     4003.01     4208.23     50.45 o 
  -1   6   3       24.99       22.38     12.59 o 
   0   6   3     1262.49     1354.34     25.22 o 
  -6   7   3      246.35      281.21     19.59 o 
  -5   7   3        1.30       46.17     12.59 o 
  -4   7   3     1881.26     1948.72     39.20 o 
  -3   7   3     2769.84     3138.33     47.61 o 
  -2   7   3       45.20       47.57     15.39 o 
  -1   7   3      230.30      236.44     18.19 o 
   0   7   3      162.12      158.24     32.18 o 
  -7   8   3      188.92      176.28     19.59 o 
  -6   8   3       29.86       20.98     15.39 o 
  -5   8   3       15.13       16.79     15.39 o 
  -4   8   3      523.76      654.82     27.98 o 
  -3   8   3      255.24      251.83     22.39 o 
  -2   8   3     5819.72     6213.24     74.28 o 
  -1   8   3     4877.27     4832.30     67.25 o 
   0   8   3       41.29       55.29     22.38 o 
  -8   9   3      643.52      650.63     32.18 o 
  -7   9   3       58.47       68.55     16.79 o 
  -6   9   3      201.81      153.89     23.78 o 
  -5   9   3      111.73      179.07     22.38 o 
  -4   9   3       50.07       43.37     18.19 o 
  -3   9   3      208.55      204.26     23.78 o 
  -2   9   3     5157.38     4968.09     72.85 o 
  -1   9   3      473.02      506.49     30.78 o 
   0   9   3     1281.65     1255.99     31.67 o 
  -9  10   3      301.07      288.21     29.38 o 
  -8  10   3        3.14       23.78     20.98 o 
  -7  10   3      577.94      537.28     30.78 o 
  -6  10   3      194.87      146.90     25.18 o 
  -5  10   3       33.41       32.18     19.59 o 
  -4  10   3      106.69       69.95     22.38 o 
  -3  10   3       35.71       58.76     22.38 o 
  -2  10   3      659.40      698.20     36.38 o 
  -1  10   3      242.80      232.24     26.58 o 
   0  10   3      454.80      475.34     24.22 o 
 -10  11   3       31.31       18.19     23.78 o 
  -9  11   3       91.97       75.55     23.78 o 
  -8  11   3       69.51       74.15     20.98 o 
  -7  11   3      424.72      477.09     32.18 o 
  -6  11   3        8.87       26.58     22.38 o 
  -5  11   3     2096.94     2011.36     55.99 o 
  -4  11   3      120.03      181.87     22.38 o 
  -3  11   3      896.75      909.52     40.58 o 
  -2  11   3      622.62      689.79     39.18 o 
  -1  11   3      240.12      250.43     30.78 o 
   0  11   3       40.17       28.43     18.12 o 
 -11  12   3       38.87       16.79     29.38 o 
 -10  12   3      346.94      411.32     32.18 o 
  -9  12   3        4.75       -5.60     20.98 o 
  -8  12   3       92.85       83.94     25.18 o 
  -7  12   3     1755.90     1701.83     55.98 o 
  -6  12   3       21.93       18.19     22.38 o 
  -5  12   3        9.86       57.36     22.38 o 
  -4  12   3      218.93      214.05     30.78 o 
  -3  12   3      125.72      177.67     26.58 o 
  -2  12   3       74.36       74.15     25.18 o 
  -1  12   3      655.47      716.37     41.97 o 
   0  12   3      207.81      198.59     25.88 o 
 -11  13   3      287.95      243.43     34.98 o 
 -10  13   3      545.89      547.05     41.97 o 
  -9  13   3        4.84       36.37     26.58 o 
  -8  13   3     1556.32     1482.00     54.58 o 
  -7  13   3      110.72      144.10     27.98 o 
  -6  13   3        7.74       41.97     23.78 o 
  -5  13   3      218.23      202.86     30.78 o 
  -4  13   3        3.74       23.78     26.58 o 
  -3  13   3        0.36       -2.80     26.58 o 
  -2  13   3       14.73        6.99     26.58 o 
  -9  14   3       40.31       50.36     29.38 o 
  -8  14   3        4.10       13.99     27.98 o 
  -7  14   3        2.93       12.59     27.98 o 
  -6  14   3      546.87      568.04     41.97 o 
  -5  14   3       67.10       79.74     32.18 o 
   0   1   4      678.09      663.36     82.59 o 
  -1   2   4     8215.58     8113.53     47.90 o 
   0   2   4     4975.69     5103.59    134.84 o 
  -2   3   4      272.17      291.04     13.99 o 
  -1   3   4      920.27      943.50     19.60 o 
   0   3   4     4789.96     4854.96    128.40 o 
  -3   4   4    15280.72    16387.93     83.24 o 
  -2   4   4     1225.52     1364.95     25.20 o 
  -1   4   4      182.23      183.28     12.59 o 
   0   4   4     5183.02     5059.75    127.65 o 
  -4   5   4     1015.48     1172.88     26.59 o 
  -3   5   4      136.16      167.89     13.99 o 
  -2   5   4     5295.30     5876.68     54.70 o 
  -1   5   4     2015.40     2076.60     35.01 o 
   0   5   4     2614.00     2855.20     50.42 o 
  -5   6   4     4204.22     4713.94     56.05 o 
  -4   6   4     2361.65     2569.59     40.61 o 
  -3   6   4     1009.81     1006.27     27.99 o 
  -2   6   4     2839.29     3072.92     44.82 o 
  -1   6   4      184.18      240.64     16.79 o 
   0   6   4      423.91      450.69     16.82 o 
  -6   7   4        1.42       -9.79     13.99 o 
  -5   7   4     4363.87     4679.85     58.85 o 
  -4   7   4     1051.43     1107.00     32.19 o 
  -3   7   4     3391.33     3447.13     50.43 o 
  -2   7   4      106.35      100.73     16.79 o 
  -1   7   4      526.17      559.68     25.19 o 
   0   7   4       24.16        3.35     12.59 o 
  -7   8   4      239.50      263.02     20.99 o 
  -6   8   4      206.96      209.86     19.59 o 
  -5   8   4       16.09       20.98     15.39 o 
  -4   8   4       28.82       22.38     15.39 o 
  -3   8   4       31.38       22.38     15.39 o 
  -2   8   4      958.98     1020.15     33.59 o 
  -1   8   4     4454.67     4383.30     64.44 o 
   0   8   4      479.62      442.02     20.78 o 
  -8   9   4     1033.66      993.54     39.18 o 
  -7   9   4      287.91      270.02     25.18 o 
  -6   9   4      529.51      542.88     29.38 o 
  -5   9   4     2707.11     2795.96     53.20 o 
  -4   9   4      619.89      584.87     29.38 o 
  -3   9   4      248.62      233.64     23.78 o 
  -2   9   4     1114.63      999.17     39.18 o 
  -1   9   4      940.01      924.95     39.18 o 
   0   9   4        7.62       15.88     15.39 o 
  -9  10   4      175.84      113.32     27.98 o 
  -8  10   4      816.51      803.17     37.78 o 
  -7  10   4       65.44       62.95     20.98 o 
  -6  10   4       32.06       40.57     20.98 o 
  -5  10   4       38.93       75.54     20.98 o 
  -4  10   4        0.59       29.38     18.19 o 
  -3  10   4     1189.23     1195.08     41.98 o 
  -2  10   4      339.68      345.57     32.18 o 
  -1  10   4       40.25       30.78     22.38 o 
   0  10   4      453.62      463.71     23.74 o 
 -10  11   4      216.75      158.09     29.38 o 
  -9  11   4      183.71      172.08     27.98 o 
  -8  11   4       66.20       62.95     23.78 o 
  -7  11   4     1022.63     1066.27     43.38 o 
  -6  11   4      572.97      547.07     34.98 o 
  -5  11   4      155.67      166.48     26.58 o 
  -4  11   4      331.76      359.56     27.98 o 
  -3  11   4      406.50      383.35     29.38 o 
  -2  11   4      165.52      153.89     27.98 o 
  -1  11   4      801.94      797.55     41.98 o 
   0  11   4       19.09       24.66     30.78 o 
 -11  12   4      234.53      320.38     32.18 o 
 -10  12   4       23.05       41.97     25.18 o 
  -9  12   4       21.41       34.97     25.18 o 
  -8  12   4      203.49      159.49     29.38 o 
  -7  12   4      579.79      589.04     36.38 o 
  -6  12   4      173.41      195.86     29.38 o 
  -5  12   4      276.20      256.02     29.38 o 
  -4  12   4      161.88      186.07     27.98 o 
  -3  12   4      106.56      114.72     26.58 o 
  -2  12   4      264.90      247.63     34.98 o 
  -1  12   4      182.18      201.46     30.78 o 
   0  12   4       98.82       98.64     23.78 o 
 -11  13   4      267.16      293.80     36.37 o 
 -10  13   4      595.87      647.80     43.37 o 
  -9  13   4      313.68      274.21     36.38 o 
  -8  13   4      234.89      258.82     32.18 o 
  -7  13   4      119.71      141.30     29.38 o 
  -6  13   4        0.55       -5.60     25.18 o 
  -5  13   4       45.90       50.36     26.58 o 
  -4  13   4       28.85       41.97     25.18 o 
  -3  13   4      112.10       72.75     29.38 o 
  -2  13   4        6.43       41.97     26.58 o 
  -9  14   4       36.14       58.76     29.38 o 
  -8  14   4       14.77      -20.98     25.18 o 
  -7  14   4      155.60      183.27     29.38 o 
  -6  14   4      318.78      335.77     37.77 o 
  -5  14   4      105.33      159.48     30.78 o 
   0   1   5     1681.58     1403.58    191.93 o 
  -1   2   5    20220.39    17156.67    325.18 o 
   0   2   5      536.20      580.88     69.97 o 
  -2   3   5      585.56      522.00     16.79 o 
  -1   3   5       26.82       37.77      9.79 o 
   0   3   5      180.48      198.83     11.89 o 
  -3   4   5      701.23      832.68     20.99 o 
  -2   4   5      130.30      174.88     12.59 o 
  -1   4   5       53.08       60.16      9.79 o 
   0   4   5     4773.36     4994.85    231.37 o 
  -4   5   5      338.95      324.61     18.19 o 
  -3   5   5      206.45      225.25     15.39 o 
  -2   5   5     3671.16     3946.15     46.24 o 
  -1   5   5      151.86      179.08     15.39 o 
   0   5   5     1356.48     1401.15     28.70 o 
  -5   6   5     8466.29     8922.12     77.19 o 
  -4   6   5     1130.79     1256.83     32.19 o 
  -3   6   5     1623.70     1531.46     35.00 o 
  -2   6   5     1478.40     1550.96     33.59 o 
  -1   6   5      121.03      120.32     15.39 o 
   0   6   5     1998.07     2095.51     69.30 o 
  -6   7   5       99.58      107.72     16.79 o 
  -5   7   5     2244.05     2340.89     44.80 o 
  -4   7   5      418.20      379.17     22.39 o 
  -3   7   5      863.98      933.39     30.79 o 
  -2   7   5      619.55      544.31     25.19 o 
  -1   7   5      407.95      481.31     23.79 o 
   0   7   5      159.32      154.67     13.85 o 
  -7   8   5       56.94       39.17     16.79 o 
  -6   8   5      155.03      131.51     19.59 o 
  -5   8   5      105.93       36.37     19.59 o 
  -4   8   5       59.32       39.17     18.19 o 
  -3   8   5      259.10      256.03     20.99 o 
  -2   8   5      161.15      169.28     19.59 o 
  -1   8   5     1210.08     1196.54     39.18 o 
   0   8   5      304.13      317.74     17.81 o 
  -8   9   5     1225.24     1161.52     41.98 o 
  -7   9   5     1432.06     1392.52     43.39 o 
  -6   9   5      146.02      116.12     22.38 o 
  -5   9   5     7348.62     7190.66     85.52 o 
  -4   9   5      706.15      726.21     32.18 o 
  -3   9   5      864.60      836.78     34.98 o 
  -2   9   5      194.67      236.44     25.18 o 
  -1   9   5     1389.02     1311.31     44.78 o 
   0   9   5      172.18      157.95     18.80 o 
  -9  10   5      181.85      160.89     25.18 o 
  -8  10   5      758.28      752.78     39.18 o 
  -7  10   5       26.87       50.36     20.98 o 
  -6  10   5     1220.40     1148.92     43.38 o 
  -5  10   5       11.81       -1.40     20.98 o 
  -4  10   5      818.87      833.96     37.78 o 
  -3  10   5     1053.81     1011.72     41.98 o 
  -2  10   5     1107.03     1185.25     43.38 o 
  -1  10   5      312.39      237.84     30.78 o 
   0  10   5      125.81      108.53     19.27 o 
 -10  11   5      212.23      146.90     27.98 o 
  -9  11   5       34.99       33.58     22.38 o 
  -8  11   5      310.12      268.62     30.78 o 
  -7  11   5       98.92      110.52     25.18 o 
  -6  11   5     1062.29      983.72     43.38 o 
  -5  11   5      159.00      173.48     25.18 o 
  -4  11   5       63.65       71.35     25.18 o 
  -3  11   5      228.98      267.21     27.98 o 
  -2  11   5        3.82       -8.39     22.38 o 
  -1  11   5     1199.22     1217.42     47.58 o 
   0  11   5       71.56       57.05     20.26 o 
 -11  12   5       92.66      123.11     27.98 o 
 -10  12   5        5.18       40.57     22.38 o 
  -9  12   5        1.05       -5.60     22.38 o 
  -8  12   5       57.54       83.94     23.78 o 
  -7  12   5      130.33      113.32     27.98 o 
  -6  12   5      147.93      166.48     26.58 o 
  -5  12   5       31.23       74.15     23.78 o 
  -4  12   5      962.01      930.51     44.78 o 
  -3  12   5       18.01       50.36     26.58 o 
  -2  12   5      793.37      811.53     44.77 o 
  -1  12   5       42.96       69.95     26.58 o 
   0  12   5       21.80        6.99     20.77 o 
 -11  13   5      490.91      440.71     40.57 o 
 -10  13   5       15.00       27.98     26.58 o 
  -9  13   5       98.51       76.94     29.38 o 
  -8  13   5       33.00       -6.99     29.38 o 
  -7  13   5       86.78       82.54     27.98 o 
  -6  13   5       34.32       20.98     25.18 o 
  -5  13   5       65.90       43.37     27.98 o 
  -4  13   5       37.36        9.79     29.38 o 
  -3  13   5      210.38      174.88     32.18 o 
  -2  13   5        3.85        1.40     26.58 o 
  -8  14   5        3.11        4.20     29.38 o 
  -7  14   5      110.81       30.78     32.18 o 
  -6  14   5       55.95      113.32     29.38 o 
   0   0   6   587545.56   567317.06   2040.47 o 
   0   1   6     4107.31     3522.52    440.56 o 
  -1   2   6     4760.03     4661.87     42.10 o 
   0   2   6      270.60      266.49     10.35 o 
  -2   3   6       52.28       51.76      9.79 o 
  -1   3   6      455.70      458.98     16.79 o 
   0   3   6      334.11      304.57     15.39 o 
  -3   4   6     1880.47     1946.35     32.21 o 
  -2   4   6       92.56       93.73     11.19 o 
  -1   4   6       42.82       46.17     11.19 o 
   0   4   6      387.34      424.01     30.08 o 
  -4   5   6       35.86       37.77     13.99 o 
  -3   5   6     1208.15     1307.32     29.39 o 
  -2   5   6      159.01      198.67     15.39 o 
  -1   5   6      603.41      506.55     22.39 o 
   0   5   6      946.79     1044.96     22.70 o 
  -5   6   6     1617.71     1671.35     37.79 o 
  -4   6   6     1721.41     1887.04     37.80 o 
  -3   6   6      254.34      282.62     19.59 o 
  -2   6   6     4441.02     4753.37     57.46 o 
  -1   6   6      478.90      493.92     23.79 o 
   0   6   6      356.10      409.39     18.80 o 
  -6   7   6       36.56       25.18     15.39 o 
  -5   7   6      808.10      868.99     30.79 o 
  -4   7   6      857.52      887.20     30.79 o 
  -3   7   6       53.66       65.75     15.39 o 
  -2   7   6      296.41      282.62     20.99 o 
  -1   7   6       64.08       61.56     18.19 o 
   0   7   6       83.17       65.34     18.28 o 
  -7   8   6       96.81      103.53     18.19 o 
  -6   8   6      154.59      141.30     19.59 o 
  -5   8   6      114.77      131.51     18.19 o 
  -4   8   6     1191.44     1081.80     36.39 o 
  -3   8   6        2.75       -8.39     16.79 o 
  -2   8   6      243.58      261.62     23.78 o 
  -1   8   6     1815.29     1758.03     46.19 o 
   0   8   6      182.43      191.95     17.72 o 
  -8   9   6      713.69      791.96     34.98 o 
  -7   9   6      464.52      456.12     30.78 o 
  -6   9   6      158.52      155.29     22.38 o 
  -5   9   6     1852.49     1780.42     48.99 o 
  -4   9   6      168.10      137.10     23.78 o 
  -3   9   6      848.27      861.96     36.38 o 
  -2   9   6      949.73      959.93     39.18 o 
  -1   9   6      283.23      270.02     27.98 o 
   0   9   6     1113.71      951.87     40.58 o 
  -9  10   6      231.64      244.83     29.38 o 
  -8  10   6      472.24      478.50     33.58 o 
  -7  10   6     1644.73     1511.51     48.98 o 
  -6  10   6      375.33      328.79     29.38 o 
  -5  10   6      301.80      346.97     29.38 o 
  -4  10   6     1602.00     1575.89     48.98 o 
  -3  10   6      246.87      291.00     29.38 o 
  -2  10   6      207.52      236.44     27.98 o 
  -1  10   6       10.68       53.16     20.98 o 
   0  10   6       25.86        7.07     18.28 o 
 -10  11   6       33.72       32.18     25.18 o 
  -9  11   6        1.30      -20.98     22.38 o 
  -8  11   6       67.45       67.15     23.78 o 
  -7  11   6       45.81       71.35     25.18 o 
  -6  11   6      372.77      373.55     32.18 o 
  -5  11   6      490.67      470.10     34.98 o 
  -4  11   6       16.54        1.40     22.38 o 
  -3  11   6      531.60      510.68     36.38 o 
  -2  11   6       39.98       36.37     22.38 o 
  -1  11   6        0.43       30.78     26.58 o 
   0  11   6       46.66       40.50     24.48 o 
 -11  12   6       51.97       65.75     29.38 o 
 -10  12   6       71.54       71.35     25.18 o 
  -9  12   6        7.84       12.59     23.78 o 
  -8  12   6       10.33       -5.60     25.18 o 
  -7  12   6      255.15      363.75     29.38 o 
  -6  12   6       40.33       83.94     22.38 o 
  -5  12   6       71.14       65.75     26.58 o 
  -4  12   6       29.73       37.77     25.18 o 
  -3  12   6        5.43       -6.99     25.18 o 
  -2  12   6      107.45       74.15     32.18 o 
  -1  12   6       48.94       71.35     26.58 o 
   0  12   6        4.57      -20.26     20.26 o 
 -10  13   6      155.06      202.85     33.58 o 
  -9  13   6       26.79        6.99     30.78 o 
  -8  13   6      182.36      202.86     32.18 o 
  -7  13   6      201.83      186.07     32.18 o 
  -6  13   6       28.07      -15.39     25.18 o 
  -5  13   6      588.24      660.39     40.57 o 
  -4  13   6       34.16       19.59     26.58 o 
  -3  13   6      224.27      222.44     33.58 o 
   0   1   7     2630.05     2268.27    156.24 o 
  -1   2   7     3949.81     3958.35     42.07 o 
   0   2   7       76.94       71.60      7.91 o 
  -2   3   7     1561.36     1426.70     26.60 o 
  -1   3   7       89.99       96.53     12.59 o 
   0   3   7       13.81       19.21      7.37 o 
  -3   4   7      549.78      548.53     22.39 o 
  -2   4   7       91.26      102.13     12.59 o 
  -1   4   7       35.58       34.97     11.19 o 
   0   4   7     3360.49     3346.39    147.81 o 
  -4   5   7      175.19      194.47     18.19 o 
  -3   5   7      742.64      710.89     25.19 o 
  -2   5   7     1842.93     1779.43     35.00 o 
  -1   5   7      112.35       69.95     18.19 o 
   0   5   7     3417.49     3525.14     51.83 o 
  -5   6   7     4024.74     4086.62     56.04 o 
  -4   6   7     2436.92     2785.03     46.21 o 
  -3   6   7      282.43      260.23     19.59 o 
  -2   6   7     1059.36     1084.61     32.19 o 
  -1   6   7      348.51      339.99     22.39 o 
   0   6   7     2035.65     2078.94     31.68 o 
  -6   7   7      145.49      179.07     18.19 o 
  -5   7   7     1308.34     1282.00     36.39 o 
  -4   7   7       54.30       69.95     16.79 o 
  -3   7   7      881.62      908.19     32.19 o 
  -2   7   7     1036.67     1045.38     33.59 o 
  -1   7   7     1090.16     1146.14     36.39 o 
   0   7   7       62.66       70.49     17.49 o 
  -7   8   7      106.42      117.52     20.98 o 
  -6   8   7       12.36       29.38     15.39 o 
  -5   8   7       25.60       48.96     15.39 o 
  -4   8   7      294.46      298.00     25.18 o 
  -3   8   7      283.52      335.78     23.78 o 
  -2   8   7      129.07      190.26     20.99 o 
  -1   8   7      576.86      570.87     32.18 o 
   0   8   7       99.96      102.11     28.68 o 
  -8   9   7     1003.19      881.57     40.58 o 
  -7   9   7      440.75      435.13     29.38 o 
  -6   9   7       18.09      -12.59     20.98 o 
  -5   9   7     4744.05     4793.60     72.84 o 
  -4   9   7     1211.16     1206.31     41.98 o 
  -3   9   7     1261.66     1196.52     41.98 o 
  -2   9   7       15.03       -1.40     22.38 o 
  -1   9   7     1615.88     1622.07     50.38 o 
   0   9   7       77.06       58.40     28.68 o 
  -9  10   7       10.61      -15.39     23.78 o 
  -8  10   7      717.56      754.17     37.78 o 
  -7  10   7      210.51      214.05     27.98 o 
  -6  10   7      230.66      212.65     26.58 o 
  -5  10   7      490.01      493.89     32.18 o 
  -4  10   7      515.13      514.88     32.18 o 
  -3  10   7      993.91      948.73     40.58 o 
  -2  10   7     1145.15     1036.92     44.78 o 
  -1  10   7      586.92      540.07     36.38 o 
   0  10   7       36.30       29.45     27.98 o 
 -10  11   7      208.80      198.66     30.78 o 
  -9  11   7       18.93       16.79     25.18 o 
  -8  11   7      261.00      275.61     29.38 o 
  -7  11   7      171.39      202.86     27.98 o 
  -6  11   7      637.53      542.88     37.78 o 
  -5  11   7       40.08       55.96     22.38 o 
  -4  11   7       17.65       36.37     20.98 o 
  -3  11   7       17.81        5.60     29.38 o 
  -2  11   7       95.31       86.74     27.98 o 
  -1  11   7      792.25      796.15     46.17 o 
   0  11   7        6.50       60.58     16.30 o 
 -11  12   7      143.41      152.49     30.78 o 
 -10  12   7        1.14        8.39     23.78 o 
  -9  12   7       12.72      -11.19     25.18 o 
  -8  12   7      155.91      159.49     30.78 o 
  -7  12   7      140.77      169.28     26.58 o 
  -6  12   7       45.13       29.38     26.58 o 
  -5  12   7      105.84      139.90     26.58 o 
  -4  12   7      693.92      703.78     41.98 o 
  -3  12   7       34.12       32.18     26.58 o 
  -2  12   7      336.60      411.32     34.98 o 
  -1  12   7       58.22       90.93     27.98 o 
 -10  13   7       27.83       36.37     29.38 o 
  -9  13   7      136.25      139.90     30.78 o 
  -8  13   7        2.72       -5.60     27.98 o 
  -7  13   7       12.72      -16.79     27.98 o 
  -6  13   7       32.37       41.97     25.18 o 
  -5  13   7       93.78      131.50     27.98 o 
  -4  13   7       20.35       16.79     26.58 o 
  -3  13   7      158.12      114.72     33.58 o 
   0   1   8      843.58      745.46     17.49 o 
  -1   2   8      628.57      568.16     20.99 o 
   0   2   8     1311.56     1317.16     27.30 o 
  -2   3   8      724.17      659.14     22.39 o 
  -1   3   8      253.41      247.64     15.39 o 
   0   3   8     2273.75     2185.02    107.13 o 
  -3   4   8     6197.63     6493.00     61.72 o 
  -2   4   8      115.65      118.92     12.59 o 
  -1   4   8      384.45      326.01     18.19 o 
   0   4   8     2459.79     2366.12     58.82 o 
  -4   5   8      431.68      470.13     22.39 o 
  -3   5   8      567.36      594.69     23.79 o 
  -2   5   8     2914.08     2889.35     44.82 o 
  -1   5   8     1853.01     1852.13     36.40 o 
   0   5   8     1706.11     1896.53     59.49 o 
  -5   6   8     2815.98     2985.45     50.41 o 
  -4   6   8     1325.62     1310.03     36.39 o 
  -3   6   8      256.84      289.61     19.59 o 
  -2   6   8      976.41      895.64     30.79 o 
  -1   6   8      233.49      240.64     19.59 o 
   0   6   8       44.47       70.28     13.74 o 
  -6   7   8        8.74      -16.79     16.79 o 
  -5   7   8     1281.10     1368.74     39.19 o 
  -4   7   8     1152.07     1108.39     36.39 o 
  -3   7   8     1191.95     1165.78     36.39 o 
  -2   7   8      425.08      415.55     25.18 o 
  -1   7   8      504.50      496.71     26.58 o 
   0   7   8      143.89      149.13     35.67 o 
  -7   8   8      180.58      235.04     23.78 o 
  -6   8   8       41.78       29.38     18.19 o 
  -5   8   8       28.92       -1.40     18.19 o 
  -4   8   8       37.64       75.54     18.19 o 
  -3   8   8      340.50      373.56     26.58 o 
  -2   8   8      273.23      230.85     25.18 o 
  -1   8   8     1996.07     2005.82     51.79 o 
   0   8   8       85.69       69.54     25.18 o 
  -8   9   8      274.16      282.61     27.98 o 
  -7   9   8       98.21      139.90     22.38 o 
  -6   9   8       46.04       39.17     20.98 o 
  -5   9   8     1151.06     1165.70     41.98 o 
  -4   9   8     1051.15     1076.11     39.18 o 
  -3   9   8       26.76       53.16     20.98 o 
  -2   9   8     1338.56     1409.25     47.58 o 
  -1   9   8      918.61      978.10     41.98 o 
   0   9   8      309.32      327.53     21.76 o 
  -9  10   8      250.52      265.82     27.98 o 
  -8  10   8      673.83      730.37     37.78 o 
  -7  10   8       28.41       43.37     23.78 o 
  -6  10   8       87.33       82.54     25.18 o 
  -5  10   8       13.51        6.99     20.98 o 
  -4  10   8      227.40      235.04     27.98 o 
  -3  10   8      913.96      891.34     41.98 o 
  -2  10   8      223.38      193.07     29.38 o 
  -1  10   8      352.06      395.94     32.18 o 
   0  10   8      165.60      172.37     21.25 o 
 -10  11   8      101.34       47.57     26.58 o 
  -9  11   8       44.21       25.18     23.78 o 
  -8  11   8       47.84       64.35     23.78 o 
  -7  11   8      442.45      450.51     32.18 o 
  -6  11   8      248.76      306.39     30.78 o 
  -5  11   8      181.82      205.65     27.98 o 
  -4  11   8       48.11        6.99     25.18 o 
  -3  11   8      180.74      208.45     27.98 o 
  -2  11   8       23.01       72.75     25.18 o 
  -1  11   8      442.45      426.72     34.98 o 
   0  11   8      111.37      103.83     20.77 o 
 -11  12   8      146.08      151.09     32.18 o 
 -10  12   8       85.17       82.54     27.98 o 
  -9  12   8       45.53       50.36     25.18 o 
  -8  12   8      183.62      156.69     29.38 o 
  -7  12   8      418.77      391.74     37.78 o 
  -6  12   8      127.23      145.50     27.98 o 
  -5  12   8      354.57      409.93     34.98 o 
  -4  12   8      126.52       97.93     29.38 o 
  -3  12   8       35.46       18.19     25.18 o 
  -2  12   8       73.55       26.58     29.38 o 
  -1  12   8       24.88       34.97     29.38 o 
  -9  13   8      115.08      141.30     32.18 o 
  -8  13   8       86.39      109.12     30.78 o 
  -7  13   8       96.94      148.29     32.18 o 
  -6  13   8       81.11       54.56     32.18 o 
  -5  13   8       23.44        6.99     29.38 o 
  -4  13   8        6.42       13.99     26.58 o 
   0   1   9      962.27     1005.69    170.75 o 
  -1   2   9      167.50      156.70     13.99 o 
   0   2   9     2380.31     2207.08    219.88 o 
  -2   3   9      124.32       85.34     15.39 o 
  -1   3   9     1180.31     1065.16     29.39 o 
   0   3   9     1505.69     1395.93     21.78 o 
  -3   4   9     4213.58     4346.90     53.25 o 
  -2   4   9      118.55      139.90     15.39 o 
  -1   4   9      338.19      312.01     19.59 o 
   0   4   9      226.23      254.37     13.85 o 
  -4   5   9      472.81      429.55     23.79 o 
  -3   5   9      249.97      271.42     19.59 o 
  -2   5   9     1146.91     1091.65     32.19 o 
  -1   5   9     3430.69     3945.77     53.23 o 
   0   5   9      116.46      114.20     15.46 o 
  -5   6   9      382.18      423.94     23.79 o 
  -4   6   9      446.28      421.15     25.18 o 
  -3   6   9        7.72        9.79     13.99 o 
  -2   6   9     1995.05     2032.65     42.00 o 
  -1   6   9      112.45       83.94     18.19 o 
   0   6   9      470.95      470.33     19.27 o 
  -6   7   9       77.37       96.53     19.59 o 
  -5   7   9        3.04       11.19     16.79 o 
  -4   7   9      528.96      505.11     27.98 o 
  -3   7   9     1013.62     1074.74     36.38 o 
  -2   7   9       46.29       57.36     19.59 o 
  -1   7   9      411.06      447.72     26.58 o 
   0   7   9      386.64      317.48     19.27 o 
  -7   8   9      109.49      100.73     23.78 o 
  -6   8   9       46.61       18.19     20.98 o 
  -5   8   9        4.74       12.59     18.19 o 
  -4   8   9      118.58      104.93     22.38 o 
  -3   8   9      414.91      379.16     27.98 o 
  -2   8   9     2371.20     2319.62     54.60 o 
  -1   8   9     2144.96     2080.06     54.59 o 
   0   8   9       45.90       56.24     26.58 o 
  -8   9   9      251.18      240.64     27.98 o 
  -7   9   9       47.99      120.31     20.98 o 
  -6   9   9       65.46      103.52     23.78 o 
  -5   9   9       54.80       75.54     22.38 o 
  -4   9   9       14.94        5.60     22.38 o 
  -3   9   9      215.27      167.88     29.38 o 
  -2   9   9     2009.75     1848.98     54.59 o 
  -1   9   9      606.26      612.83     36.38 o 
   0   9   9      525.12      497.38     32.18 o 
  -9  10   9      150.94      166.48     26.58 o 
  -8  10   9       10.92       11.19     23.78 o 
  -7  10   9      244.18      230.84     30.78 o 
  -6  10   9       98.77       64.35     26.58 o 
  -5  10   9       31.14       64.35     23.78 o 
  -4  10   9       73.80       72.75     22.38 o 
  -3  10   9       47.85       36.37     25.18 o 
  -2  10   9      557.43      535.87     37.78 o 
  -1  10   9       94.95       95.13     27.98 o 
   0  10   9      191.02      256.47     22.69 o 
 -10  11   9       28.35       34.97     26.58 o 
  -9  11   9       64.61       74.15     25.18 o 
  -8  11   9       32.18       -5.60     26.58 o 
  -7  11   9      270.26      299.39     29.38 o 
  -6  11   9       34.68       74.15     25.18 o 
  -5  11   9      895.90      894.12     44.78 o 
  -4  11   9       67.36      103.52     25.18 o 
  -3  11   9      389.12      443.51     34.98 o 
  -2  11   9      311.69      307.79     34.98 o 
  -1  11   9      107.99       99.33     29.38 o 
   0  11   9       16.03       30.53     19.27 o 
 -11  12   9       95.96       97.93     32.18 o 
 -10  12   9      131.70      158.09     30.78 o 
  -9  12   9       10.94      -11.19     26.58 o 
  -8  12   9       72.85       74.15     27.98 o 
  -7  12   9      714.41      706.58     43.37 o 
  -6  12   9       73.54       65.75     26.58 o 
  -5  12   9       14.49       48.96     23.78 o 
  -4  12   9      108.58      173.47     29.38 o 
  -3  12   9       91.18      123.11     32.18 o 
  -2  12   9       40.86       79.74     27.98 o 
  -1  12   9      287.12      279.81     39.17 o 
  -9  13   9        1.45        9.79     29.38 o 
  -8  13   9      709.38      734.56     46.17 o 
  -7  13   9       86.68      141.30     27.98 o 
  -6  13   9       33.87      -30.78     30.78 o 
  -5  13   9       96.17      118.91     30.78 o 
  -4  13   9        3.39       19.59     25.18 o 
   0   1  10      467.27      443.52     16.12 o 
  -1   2  10     2776.86     2539.36     40.62 o 
   0   2  10     1194.96     1071.07     44.79 o 
  -2   3  10       20.76       -2.80     12.59 o 
  -1   3  10      303.83      282.62     19.59 o 
   0   3  10      841.17      760.32     32.89 o 
  -3   4  10     4054.11     4036.54     54.64 o 
  -2   4  10      539.08      479.94     23.79 o 
  -1   4  10       22.84       44.77     13.99 o 
   0   4  10     1449.27     1408.91     58.09 o 
  -4   5  10      922.52      909.61     32.19 o 
  -3   5  10      318.71      316.20     22.39 o 
  -2   5  10     1095.73     1007.63     32.19 o 
  -1   5  10      353.12      337.19     22.39 o 
   0   5  10      541.94      532.80     22.76 o 
  -5   6  10      886.99      903.98     33.58 o 
  -4   6  10      634.10      701.02     33.58 o 
  -3   6  10      619.95      638.05     29.38 o 
  -2   6  10     1293.57     1170.01     37.79 o 
  -1   6  10      284.71      257.43     22.39 o 
   0   6  10      275.48      243.26     18.28 o 
  -6   7  10        1.81       18.19     18.19 o 
  -5   7  10     1904.64     1982.04     48.99 o 
  -4   7  10      119.95      145.50     19.59 o 
  -3   7  10     1525.50     1556.35     43.39 o 
  -2   7  10       20.45       40.57     16.79 o 
  -1   7  10      124.53      123.11     20.99 o 
   0   7  10      160.11      144.32     18.80 o 
  -7   8  10      116.45      107.72     22.38 o 
  -6   8  10      218.99      211.25     25.18 o 
  -5   8  10       16.72      -13.99     19.59 o 
  -4   8  10       31.04       16.79     19.59 o 
  -3   8  10      240.19      202.86     25.18 o 
  -2   8  10      427.54      454.71     30.78 o 
  -1   8  10     1744.88     1731.31     50.39 o 
   0   8  10      256.74      266.62     30.78 o 
  -8   9  10      423.13      397.34     33.58 o 
  -7   9  10      190.29      218.25     26.58 o 
  -6   9  10      299.92      285.41     29.38 o 
  -5   9  10     1031.74      959.94     41.98 o 
  -4   9  10      100.99       67.15     25.18 o 
  -3   9  10      128.18      132.90     23.78 o 
  -2   9  10      192.59      191.67     29.38 o 
  -1   9  10      239.78      222.45     30.78 o 
   0   9  10       26.74       88.38     17.29 o 
  -9  10  10       26.13       22.38     25.18 o 
  -8  10  10      219.90      246.23     30.78 o 
  -7  10  10      100.14       54.56     27.98 o 
  -6  10  10       42.58       54.56     25.18 o 
  -5  10  10       27.41       46.17     22.38 o 
  -4  10  10       44.71        2.80     25.18 o 
  -3  10  10      343.56      321.79     33.58 o 
  -2  10  10       98.02      113.32     27.98 o 
  -1  10  10        2.66       16.79     23.78 o 
   0  10  10      203.66      249.31     23.74 o 
 -10  11  10       71.63       65.75     27.98 o 
  -9  11  10       97.34      118.91     26.58 o 
  -8  11  10      109.70       76.94     29.38 o 
  -7  11  10      453.77      423.93     41.97 o 
  -6  11  10      285.52      296.60     33.58 o 
  -5  11  10       32.13       20.98     25.18 o 
  -4  11  10      204.06      216.85     29.38 o 
  -3  11  10      192.03      169.28     32.18 o 
  -2  11  10      125.01      118.91     29.38 o 
  -1  11  10      260.64      296.59     34.98 o 
   0  11  10       19.64       29.27     19.71 o 
 -10  12  10        0.12       44.77     25.18 o 
  -9  12  10       43.46       23.78     27.98 o 
  -8  12  10       71.18       58.76     27.98 o 
  -7  12  10      187.84      229.44     30.78 o 
  -6  12  10       79.80      109.12     29.38 o 
  -5  12  10       47.15       13.99     29.38 o 
  -4  12  10       58.82       83.94     27.98 o 
  -3  12  10      100.66       90.93     27.98 o 
  -2  12  10      139.38      103.53     33.58 o 
  -7  13  10       44.17       55.96     32.18 o 
  -6  13  10        8.62       27.98     27.98 o 
   0   1  11      335.91      291.05     93.04 o 
  -1   2  11     6224.58     5685.44     63.11 o 
   0   2  11      200.25      183.19     14.32 o 
  -2   3  11       72.90       46.17     15.39 o 
  -1   3  11       82.68       64.35     15.39 o 
   0   3  11       19.81       23.08     11.89 o 
  -3   4  11      161.22      138.50     20.99 o 
  -2   4  11       14.28       -6.99     15.39 o 
  -1   4  11        4.18       29.38     13.99 o 
   0   4  11      958.02     1024.63     86.06 o 
  -4   5  11      347.65      335.79     23.78 o 
  -3   5  11      208.70      207.06     20.99 o 
  -2   5  11      720.53      649.27     29.39 o 
  -1   5  11      116.92       83.94     18.19 o 
   0   5  11      136.58      150.87     15.31 o 
  -5   6  11     2482.56     2692.21     53.20 o 
  -4   6  11      267.77      267.22     23.78 o 
  -3   6  11      771.55      757.02     32.18 o 
  -2   6  11      375.22      345.58     25.18 o 
  -1   6  11        0.18        4.20     16.79 o 
   0   6  11      469.47      451.85     20.26 o 
  -6   7  11      209.26      225.24     23.78 o 
  -5   7  11      872.76      852.18     36.38 o 
  -4   7  11      263.69      257.43     25.18 o 
  -3   7  11      180.26      186.07     23.78 o 
  -2   7  11       92.02      128.71     22.38 o 
  -1   7  11       66.33       65.75     19.59 o 
   0   7  11       62.50       60.79     16.82 o 
  -7   8  11      114.92       85.34     23.78 o 
  -6   8  11      153.28      190.27     23.78 o 
  -5   8  11       93.09       72.75     23.78 o 
  -4   8  11      106.12      138.50     23.78 o 
  -3   8  11       60.85      110.52     20.98 o 
  -2   8  11      104.58      120.31     23.78 o 
  -1   8  11      372.26      380.55     32.18 o 
   0   8  11      223.81      279.29     21.25 o 
  -8   9  11      360.90      478.48     33.58 o 
  -7   9  11      675.03      670.21     37.78 o 
  -6   9  11      124.95      142.70     27.98 o 
  -5   9  11     2389.31     2494.45     60.19 o 
  -4   9  11      103.38      113.32     26.58 o 
  -3   9  11      163.16      223.84     25.18 o 
  -2   9  11      164.60      127.31     29.38 o 
  -1   9  11      341.85      323.18     33.58 o 
   0   9  11      112.48      121.80     19.27 o 
  -9  10  11      127.38      127.31     30.78 o 
  -8  10  11      148.80      177.67     32.18 o 
  -7  10  11       99.95      137.10     27.98 o 
  -6  10  11      617.02      635.22     39.18 o 
  -5  10  11       24.64       -4.20     25.18 o 
  -4  10  11      327.38      355.36     33.58 o 
  -3  10  11      326.42      331.58     33.58 o 
  -2  10  11      295.14      317.58     33.58 o 
  -1  10  11       36.69       19.59     26.58 o 
   0  10  11       85.95       86.04     19.78 o 
 -10  11  11       46.30       60.16     27.98 o 
  -9  11  11       27.62       88.13     25.18 o 
  -8  11  11       95.58       85.34     29.38 o 
  -7  11  11       20.72       -6.99     26.58 o 
  -6  11  11      366.02      379.15     34.98 o 
  -5  11  11       94.18       79.74     29.38 o 
  -4  11  11       61.70       39.17     27.98 o 
  -3  11  11      160.96      223.84     30.78 o 
  -2  11  11       29.57       30.78     26.58 o 
  -1  11  11      453.27      460.30     39.17 o 
   0  11  11       55.45       47.69     22.69 o 
  -9  12  11        0.32      -20.98     29.38 o 
  -8  12  11       28.23       47.56     26.58 o 
  -7  12  11       33.81       33.58     29.38 o 
  -6  12  11       97.30      153.89     27.98 o 
  -5  12  11        4.44        5.60     25.18 o 
  -4  12  11      290.82      293.80     37.77 o 
  -3  12  11       50.68       81.14     27.98 o 
   0   0  12    75349.85    65390.58    877.69 o 
   0   1  12     2772.15     2575.77    148.44 o 
  -1   2  12      820.83      645.11     33.59 o 
   0   2  12      193.99      159.80     13.85 o 
  -2   3  12       80.46       79.74     15.39 o 
  -1   3  12       88.12       75.55     16.79 o 
   0   3  12       69.35       45.47     12.86 o 
  -3   4  12      324.03      306.40     23.78 o 
  -2   4  12       39.91       19.59     16.79 o 
  -1   4  12        2.85       13.99     15.39 o 
   0   4  12      367.69      350.13     52.47 o 
  -4   5  12        9.77       -1.40     18.19 o 
  -3   5  12      268.28      286.81     23.78 o 
  -2   5  12       51.16       51.76     18.19 o 
  -1   5  12      144.23      106.33     19.59 o 
   0   5  12      219.44      241.31     36.38 o 
  -5   6  12      411.50      498.09     29.38 o 
  -4   6  12      454.80      443.53     27.98 o 
  -3   6  12      214.51      214.05     25.18 o 
  -2   6  12      767.08      764.00     32.18 o 
  -1   6  12       68.83       93.73     19.59 o 
   0   6  12      158.96      178.26     18.28 o 
  -6   7  12       17.52       -6.99     22.38 o 
  -5   7  12      201.23      235.04     26.58 o 
  -4   7  12      233.15      219.65     25.18 o 
  -3   7  12       46.14       37.77     19.59 o 
  -2   7  12      270.88      247.63     26.58 o 
  -1   7  12       26.53       50.36     20.98 o 
   0   7  12       10.60        7.69     25.88 o 
  -7   8  12      104.56       71.35     25.18 o 
  -6   8  12      173.96      166.48     26.58 o 
  -5   8  12      107.67       61.56     25.18 o 
  -4   8  12      361.92      398.74     30.78 o 
  -3   8  12        2.35       -9.79     22.38 o 
  -2   8  12      100.19      118.91     25.18 o 
  -1   8  12      457.16      521.87     33.58 o 
   0   8  12      211.99      232.43     21.25 o 
  -8   9  12      161.82      131.51     32.18 o 
  -7   9  12      122.52      160.88     27.98 o 
  -6   9  12      161.23      165.08     29.38 o 
  -5   9  12      534.36      600.23     37.78 o 
  -4   9  12       71.37       67.15     25.18 o 
  -3   9  12      272.63      330.17     32.18 o 
  -2   9  12      294.63      304.99     32.18 o 
  -1   9  12       85.78      123.11     27.98 o 
   0   9  12      350.13      351.42     28.68 o 
  -9  10  12       70.62       57.36     30.78 o 
  -8  10  12      104.02      120.31     27.98 o 
  -7  10  12      442.47      516.27     37.78 o 
  -6  10  12      162.09      256.02     29.38 o 
  -5  10  12      110.37      110.52     27.98 o 
  -4  10  12      523.35      517.68     39.18 o 
  -3  10  12      317.34      323.18     34.98 o 
  -2  10  12       56.73       75.54     26.58 o 
  -1  10  12       16.27       25.18     27.98 o 
   0  10  12       26.95       73.83     18.72 o 
 -10  11  12       47.66      100.73     27.98 o 
  -9  11  12        1.36       30.78     23.78 o 
  -8  11  12       53.72       61.55     29.38 o 
  -7  11  12       17.61       -8.39     29.38 o 
  -6  11  12      209.50      219.65     32.18 o 
  -5  11  12      159.54      141.30     32.18 o 
  -4  11  12        4.45      -27.98     27.98 o 
  -3  11  12      185.06      174.88     30.78 o 
  -2  11  12       24.58       30.78     26.58 o 
  -1  11  12        1.33      -18.19     27.98 o 
  -9  12  12       11.56       39.17     27.98 o 
  -8  12  12       16.06       16.79     27.98 o 
  -7  12  12       84.86      107.72     29.38 o 
  -6  12  12       23.26       -2.80     29.38 o 
  -5  12  12       18.80       55.96     27.98 o 
  -4  12  12       18.58       69.95     26.58 o 
  -3  12  12        2.95       22.38     27.98 o 
   0   1  13      755.21      635.19     37.08 o 
  -1   2  13      243.16      221.05     23.78 o 
   0   2  13       78.12       27.88     17.49 o 
  -2   3  13      383.16      346.98     23.79 o 
  -1   3  13       72.06       51.76     18.19 o 
   0   3  13        6.57       -4.20     25.18 o 
  -3   4  13      105.39      123.11     19.59 o 
  -2   4  13        4.69        6.99     16.79 o 
  -1   4  13       66.80       71.35     19.59 o 
   0   4  13      402.70      403.98     25.88 o 
  -4   5  13      171.96      225.24     23.78 o 
  -3   5  13      264.36      247.63     25.18 o 
  -2   5  13      308.37      309.20     25.18 o 
  -1   5  13       56.77      106.32     19.59 o 
   0   5  13     1313.40     1329.59     59.48 o 
  -5   6  13      678.32      766.77     34.98 o 
  -4   6  13     1013.66     1098.49     40.58 o 
  -3   6  13       20.32       72.75     16.79 o 
  -2   6  13      196.79      144.10     23.78 o 
  -1   6  13      105.11      127.31     22.38 o 
   0   6  13      517.43      549.69     23.23 o 
  -6   7  13      140.88      173.48     25.18 o 
  -5   7  13      236.61      253.23     26.58 o 
  -4   7  13       50.04       55.96     22.38 o 
  -3   7  13      275.76      299.40     26.58 o 
  -2   7  13      365.54      341.38     29.38 o 
  -1   7  13      486.68      450.52     32.18 o 
   0   7  13       24.53        2.10     16.82 o 
  -7   8  13       75.70       44.77     26.58 o 
  -6   8  13       14.62       65.75     20.98 o 
  -5   8  13       36.08       37.77     22.38 o 
  -4   8  13      182.31      225.24     26.58 o 
  -3   8  13       71.10       69.95     25.18 o 
  -2   8  13       84.45      134.30     25.18 o 
  -1   8  13       72.83       57.36     27.98 o 
   0   8  13       83.80       84.73     19.27 o 
  -8   9  13      317.20      300.80     33.58 o 
  -7   9  13       60.98       67.15     26.58 o 
  -6   9  13       34.68       22.38     25.18 o 
  -5   9  13     1014.80     1172.61     46.18 o 
  -4   9  13      389.56      397.34     34.98 o 
  -3   9  13      414.09      351.17     34.98 o 
  -2   9  13       39.87       51.76     27.98 o 
  -1   9  13      476.66      498.08     40.57 o 
   0   9  13       44.62       68.89     19.27 o 
  -9  10  13        0.85        0.00     26.58 o 
  -8  10  13      158.66      197.26     30.78 o 
  -7  10  13      149.34      197.26     27.98 o 
  -6  10  13       20.81       18.19     25.18 o 
  -5  10  13      334.72      348.37     36.38 o 
  -4  10  13      120.12      149.69     27.98 o 
  -3  10  13      313.38      318.98     36.38 o 
  -2  10  13      331.30      401.53     37.77 o 
  -1  10  13      173.01      219.64     30.78 o 
   0  10  13       40.52       61.94     21.25 o 
  -9  11  13       17.57       19.59     26.58 o 
  -8  11  13       70.49      103.52     29.38 o 
  -7  11  13       68.66       58.76     27.98 o 
  -6  11  13      118.71      155.29     29.38 o 
  -5  11  13       10.63      -27.98     27.98 o 
  -4  11  13        9.28       -8.39     27.98 o 
  -3  11  13        8.33       -6.99     27.98 o 
  -2  11  13       73.08       65.75     29.38 o 
  -7  12  13       38.13       39.17     27.98 o 
  -6  12  13       11.08       75.54     26.58 o 
  -5  12  13       35.98       57.36     29.38 o 
   0   1  14      200.57      177.55     84.64 o 
  -1   2  14       21.32       -1.40     18.19 o 
   0   2  14       90.30       76.54     15.31 o 
  -2   3  14      201.64      229.44     22.38 o 
  -1   3  14      116.57      102.13     20.99 o 
   0   3  14      470.36      434.01     26.58 o 
  -3   4  14      851.65      864.77     36.38 o 
  -2   4  14      174.50      145.50     20.99 o 
  -1   4  14      152.98      149.69     20.99 o 
   0   4  14      338.86      356.77     19.27 o 
  -4   5  14      333.24      376.35     27.98 o 
  -3   5  14      346.37      394.54     27.98 o 
  -2   5  14      576.78      572.27     32.18 o 
  -1   5  14      434.42      393.15     29.38 o 
   0   5  14      330.26      366.02     21.25 o 
  -5   6  14      578.42      566.66     36.38 o 
  -4   6  14      204.44      174.88     26.58 o 
  -3   6  14       85.32       93.73     23.78 o 
  -2   6  14      158.01      131.51     23.78 o 
  -1   6  14      205.85      247.63     25.18 o 
   0   6  14      122.81      125.80     18.28 o 
  -6   7  14        1.32        9.79     22.38 o 
  -5   7  14      155.75      200.06     26.58 o 
  -4   7  14      338.65      426.72     29.38 o 
  -3   7  14      276.43      286.81     30.78 o 
  -2   7  14      187.66      205.66     26.58 o 
  -1   7  14      138.98      138.50     25.18 o 
   0   7  14       89.41      120.63     41.27 o 
  -7   8  14       85.60       95.13     25.18 o 
  -6   8  14       22.64       55.96     20.98 o 
  -5   8  14       10.06       62.95     22.38 o 
  -4   8  14       29.38       32.18     23.78 o 
  -3   8  14      167.55      201.46     27.98 o 
  -2   8  14       37.84        0.00     26.58 o 
  -1   8  14      342.69      348.37     34.98 o 
   0   8  14       13.91       12.01     27.28 o 
  -8   9  14       16.68       11.19     26.58 o 
  -7   9  14       27.86       36.37     25.18 o 
  -6   9  14        3.35       18.19     23.78 o 
  -5   9  14      200.39      201.46     33.58 o 
  -4   9  14      366.20      415.52     34.98 o 
  -3   9  14       20.99       30.78     26.58 o 
  -2   9  14      388.26      443.51     37.78 o 
  -1   9  14      245.29      240.63     36.37 o 
   0   9  14      182.10      196.59     54.56 o 
  -9  10  14       85.43       74.15     30.78 o 
  -8  10  14      176.11      190.26     30.78 o 
  -7  10  14       23.93       27.98     27.98 o 
  -6  10  14       63.81      117.51     27.98 o 
  -5  10  14       12.32      -11.19     27.98 o 
  -4  10  14      132.68      111.92     30.78 o 
  -3  10  14      263.34      230.84     34.98 o 
  -2  10  14       42.69       62.95     30.78 o 
  -1  10  14      178.02      212.65     32.18 o 
   0  10  14       21.81       16.86     20.26 o 
  -9  11  14       12.30        2.80     27.98 o 
  -8  11  14       31.12       58.76     27.98 o 
  -7  11  14       84.84       19.59     30.78 o 
  -6  11  14       49.04       39.17     29.38 o 
  -5  11  14       65.99       82.54     29.38 o 
  -4  11  14       10.53       25.18     27.98 o 
  -3  11  14       37.17       26.58     29.38 o 
  -2  11  14        3.07      -25.18     29.38 o 
   0   1  15      263.04      281.44     18.80 o 
  -1   2  15       24.78      -23.78     23.78 o 
   0   2  15      388.09      436.51     75.55 o 
  -2   3  15       28.48       41.97     18.19 o 
  -1   3  15      105.23       60.16     22.38 o 
   0   3  15      122.37      101.62     66.45 o 
  -3   4  15      482.47      505.09     32.18 o 
  -2   4  15       73.85       18.19     20.98 o 
  -1   4  15      214.81      200.06     25.18 o 
   0   4  15       85.81       70.72     16.82 o 
  -4   5  15      118.52      151.09     25.18 o 
  -3   5  15      127.55       96.53     23.78 o 
  -2   5  15      393.62      320.39     27.98 o 
  -1   5  15      460.95      468.71     30.78 o 
   0   5  15       71.68       41.89     17.29 o 
  -5   6  15       58.24       81.14     25.18 o 
  -4   6  15       58.87      103.52     23.78 o 
  -3   6  15       13.31        5.60     22.38 o 
  -2   6  15      464.96      471.50     32.18 o 
  -1   6  15       94.60       99.33     25.18 o 
   0   6  15       92.13      106.16     29.38 o 
  -6   7  15        6.02       26.58     22.38 o 
  -5   7  15        1.47      -19.59     23.78 o 
  -4   7  15       79.44       60.16     25.18 o 
  -3   7  15      197.72      225.24     26.58 o 
  -2   7  15       19.49        9.79     25.18 o 
  -1   7  15      200.04      174.88     29.38 o 
   0   7  15      219.56      265.26     30.78 o 
  -7   8  15       34.78       88.13     25.18 o 
  -6   8  15       32.95       47.56     23.78 o 
  -5   8  15        6.47       40.57     22.38 o 
  -4   8  15        9.41       41.97     25.18 o 
  -3   8  15      206.23      244.83     29.38 o 
  -2   8  15      500.48      499.48     39.18 o 
  -1   8  15      433.47      444.91     36.38 o 
   0   8  15       30.08        9.36     21.68 o 
  -8   9  15       41.52       68.55     27.98 o 
  -7   9  15       17.13       -9.79     29.38 o 
  -6   9  15        9.52        5.60     26.58 o 
  -5   9  15       13.58       23.78     26.58 o 
  -4   9  15        1.45        8.39     26.58 o 
  -3   9  15      102.81       71.35     29.38 o 
  -2   9  15      338.86      314.79     37.77 o 
  -1   9  15      299.98      310.59     37.77 o 
   0   9  15      111.75      123.68     21.76 o 
  -9  10  15       34.04        4.20     29.38 o 
  -8  10  15        6.05      -30.78     30.78 o 
  -7  10  15       53.77        0.00     29.38 o 
  -6  10  15       25.70       36.37     29.38 o 
  -5  10  15       22.77       -5.60     29.38 o 
  -4  10  15       34.74        5.60     30.78 o 
  -3  10  15       28.34       19.59     30.78 o 
  -2  10  15      264.97      257.42     37.77 o 
  -1  10  15       16.55       15.39     30.78 o 
  -7  11  15       95.19       79.74     32.18 o 
  -6  11  15       24.68       82.54     29.38 o 
  -5  11  15      187.84      165.08     34.98 o 
  -4  11  15       17.21       16.79     29.38 o 
   0   1  16      114.94       63.10     18.72 o 
  -1   2  16      536.77      635.22     32.18 o 
   0   2  16      212.56      194.40     18.28 o 
  -2   3  16       22.23       40.57     20.98 o 
  -1   3  16       57.75       50.36     23.78 o 
   0   3  16       94.01       99.94     16.30 o 
  -3   4  16      527.95      562.46     33.58 o 
  -2   4  16      178.06      156.69     23.78 o 
  -1   4  16        8.93        5.60     22.38 o 
   0   4  16      215.68      229.32     19.27 o 
  -4   5  16      293.34      335.77     30.78 o 
  -3   5  16      148.95      212.65     25.18 o 
  -2   5  16      107.94      130.11     23.78 o 
  -1   5  16       19.31       46.17     23.78 o 
   0   5  16       50.29       58.05     17.49 o 
  -5   6  16       65.97      106.32     25.18 o 
  -4   6  16       61.38       41.97     25.18 o 
  -3   6  16      193.50      216.85     29.38 o 
  -2   6  16      271.93      321.78     27.98 o 
  -1   6  16      124.15      166.48     25.18 o 
   0   6  16       90.93       96.82     20.26 o 
  -6   7  16        1.25       65.75     22.38 o 
  -5   7  16      351.44      380.55     34.98 o 
  -4   7  16       43.43       26.58     26.58 o 
  -3   7  16      327.72      339.97     32.18 o 
  -2   7  16       34.82       46.17     25.18 o 
  -1   7  16       25.22       37.77     23.78 o 
   0   7  16      116.52      144.10     20.26 o 
  -7   8  16       26.50       15.39     26.58 o 
  -6   8  16       90.94       71.35     27.98 o 
  -5   8  16        9.45      -12.59     25.18 o 
  -4   8  16       22.17       11.19     26.58 o 
  -3   8  16      174.40      159.49     30.78 o 
  -2   8  16      110.69      114.72     29.38 o 
  -1   8  16      303.72      321.78     36.38 o 
   0   8  16       73.18       57.36     22.69 o 
  -8   9  16       65.45       44.77     30.78 o 
  -7   9  16       56.37      111.92     26.58 o 
  -6   9  16       77.59      104.92     30.78 o 
  -5   9  16      178.52      260.22     29.38 o 
  -4   9  16        8.81      -16.79     26.58 o 
  -3   9  16       26.01       40.57     25.18 o 
  -2   9  16        9.77       37.77     29.38 o 
  -1   9  16       34.15       23.78     30.78 o 
   0   9  16       24.23       48.25     30.78 o 
  -8  10  16       27.82       12.59     30.78 o 
  -7  10  16       38.97       13.99     30.78 o 
  -6  10  16       16.99        8.39     29.38 o 
  -5  10  16        5.14       -2.80     29.38 o 
  -4  10  16       33.16       33.58     29.38 o 
  -3  10  16       45.98       19.59     32.18 o 
  -2  10  16       16.38       13.99     29.38 o 
   0   1  17       25.20      -21.68     21.68 o 
  -1   2  17     1214.24     1062.16     46.18 o 
   0   2  17       61.36       51.12     48.26 o 
  -2   3  17       14.63       34.97     20.98 o 
  -1   3  17       77.83       64.35     23.78 o 
   0   3  17        0.76      -14.84     14.84 o 
  -3   4  17       18.62      -23.78     25.18 o 
  -2   4  17        2.39      -20.98     20.98 o 
  -1   4  17        1.78      -11.19     22.38 o 
   0   4  17       74.33       51.80     28.68 o 
  -4   5  17      100.51       96.53     26.58 o 
  -3   5  17       84.67       64.35     26.58 o 
  -2   5  17       51.27       40.57     23.78 o 
  -1   5  17       27.05       37.77     22.38 o 
   0   5  17        6.56       -1.44     17.29 o 
  -5   6  17      340.28      400.13     33.58 o 
  -4   6  17       58.21      102.12     23.78 o 
  -3   6  17      170.06      208.45     29.38 o 
  -2   6  17       61.38       78.34     23.78 o 
  -1   6  17        4.96        2.80     23.78 o 
   0   6  17       65.03       32.24     20.26 o 
  -6   7  17      120.38      166.48     29.38 o 
  -5   7  17      163.35      144.10     32.18 o 
  -4   7  17       93.22       93.73     29.38 o 
  -3   7  17       14.57       43.37     25.18 o 
  -2   7  17        7.89        9.79     25.18 o 
  -1   7  17       11.00      -12.59     26.58 o 
   0   7  17       17.56       47.90     18.28 o 
  -7   8  17       59.69       82.54     27.98 o 
  -6   8  17       60.69       37.77     29.38 o 
  -5   8  17       40.36       19.59     29.38 o 
  -4   8  17       64.62       82.54     29.38 o 
  -3   8  17       13.69       25.18     25.18 o 
  -2   8  17       31.32       20.98     27.98 o 
  -1   8  17       52.70       86.74     27.98 o 
   0   8  17       62.40       67.21     22.69 o 
  -8   9  17       46.40       93.73     27.98 o 
  -7   9  17      120.79      197.26     32.18 o 
  -6   9  17       44.11       25.18     29.38 o 
  -5   9  17      364.35      415.52     39.17 o 
  -4   9  17        7.74      -30.78     30.78 o 
  -3   9  17       13.50       43.37     27.98 o 
  -2   9  17       45.19       50.36     30.78 o 
  -1   9  17       40.76       39.17     29.38 o 
  -6  10  17      158.82      228.04     34.97 o 
  -5  10  17       16.14      -32.18     32.18 o 
  -4  10  17       68.37       93.73     30.78 o 
   0   0  18     6643.15     6147.94     99.50 o 
   0   1  18      791.08      784.29     29.68 o 
  -1   2  18       87.60      -32.18     32.18 o 
   0   2  18       66.69       64.00     18.89 o 
  -2   3  18       21.13      -23.78     23.78 o 
  -1   3  18        4.14      -22.38     22.38 o 
   0   3  18        6.92       15.78     15.73 o 
  -3   4  18       20.44       48.96     23.78 o 
  -2   4  18        4.37      -22.38     22.38 o 
  -1   4  18        2.91       -4.20     23.78 o 
   0   4  18      101.04      119.94     19.78 o 
  -4   5  18        1.51        5.60     25.18 o 
  -3   5  18       37.95       99.33     23.78 o 
  -2   5  18       11.25      -23.78     23.78 o 
  -1   5  18       28.27       51.76     22.38 o 
   0   5  18       26.38       31.38     18.28 o 
  -5   6  18       51.27       75.54     29.38 o 
  -4   6  18       85.34      111.92     26.58 o 
  -3   6  18       71.18       81.14     27.98 o 
  -2   6  18       47.11       41.97     26.58 o 
  -1   6  18        9.76      -26.58     26.58 o 
   0   6  18       35.99       44.55     19.27 o 
  -6   7  18        1.25       46.17     26.58 o 
  -5   7  18       29.25       20.98     27.98 o 
  -4   7  18       51.79       37.77     27.98 o 
  -3   7  18       14.28       11.19     23.78 o 
  -2   7  18       93.51      124.51     26.58 o 
  -1   7  18        9.83        4.20     27.98 o 
   0   7  18        0.72       35.18     20.26 o 
  -7   8  18       32.90       76.94     27.98 o 
  -6   8  18       63.91       37.77     30.78 o 
  -5   8  18       50.29       60.16     29.38 o 
  -4   8  18       37.28       55.96     29.38 o 
  -3   8  18        2.32      -22.38     27.98 o 
  -2   8  18       34.74       53.16     26.58 o 
  -1   8  18       49.76        2.80     32.18 o 
   0   8  18       77.58      140.19     25.88 o 
  -7   9  18       12.18       58.76     26.58 o 
  -6   9  18       62.73       20.98     30.78 o 
  -5   9  18       76.39      103.52     32.18 o 
  -4   9  18       14.98       34.97     29.38 o 
  -3   9  18       48.67       57.36     29.38 o 
  -2   9  18       39.03       15.39     32.18 o 
   0   1  19      119.09      -45.22     53.86 o 
  -1   2  19        4.30      -27.98     27.98 o 
   0   2  19       36.87       35.77     22.38 o 
  -2   3  19       42.94       23.78     26.58 o 
  -1   3  19       26.36        8.39     23.78 o 
   0   3  19        5.54       28.68     15.83 o 
  -3   4  19       13.07       19.59     23.78 o 
  -2   4  19        5.03       27.98     22.38 o 
  -1   4  19       14.74       65.75     23.78 o 
   0   4  19       16.82        9.51     19.27 o 
  -4   5  19       62.52       48.96     29.38 o 
  -3   5  19       35.90       64.35     26.58 o 
  -2   5  19       21.00       25.18     26.58 o 
  -1   5  19       15.62       25.18     26.58 o 
   0   5  19      274.19      369.27     45.47 o 
  -5   6  19       58.51       78.34     29.38 o 
  -4   6  19      231.30      341.36     34.98 o 
  -3   6  19        3.67      -18.19     26.58 o 
  -2   6  19       18.16       67.15     25.18 o 
  -1   6  19       21.33       54.56     25.18 o 
   0   6  19       63.01       48.96     21.76 o 
  -6   7  19       44.32       64.35     29.38 o 
  -5   7  19       17.79      -20.98     27.98 o 
  -4   7  19       27.34       25.18     27.98 o 
  -3   7  19       53.91       12.59     30.78 o 
  -2   7  19       64.65       61.55     29.38 o 
  -1   7  19      107.84      130.11     30.78 o 
   0   7  19       11.90       -6.30     20.77 o 
  -7   8  19       23.05       79.74     30.78 o 
  -6   8  19        5.96       23.78     26.58 o 
  -5   8  19       18.40       93.73     27.98 o 
  -4   8  19       39.32       44.77     30.78 o 
  -3   8  19       16.25       51.76     29.38 o 
  -2   8  19       25.09       65.75     29.38 o 
  -1   8  19        1.25       12.59     29.38 o 
   0   1  20       31.70      -22.24     22.24 o 
  -1   2  20        1.43       41.97     23.78 o 
   0   2  20        1.08       -2.80     18.79 o 
  -2   3  20       27.34       -5.60     27.98 o 
  -1   3  20       28.17       27.98     26.58 o 
   0   3  20       53.87       90.22     18.80 o 
  -3   4  20       60.23       64.35     29.38 o 
  -2   4  20       34.70       25.18     27.98 o 
  -1   4  20       33.37       62.95     26.58 o 
   0   4  20       30.08       31.48     19.78 o 
  -4   5  20       76.54      151.09     29.38 o 
  -3   5  20       91.87       82.54     30.78 o 
  -2   5  20       62.07       78.34     27.98 o 
  -1   5  20       61.57      110.52     26.58 o 
   0   5  20       32.11       21.87     36.37 o 
  -5   6  20       65.07       72.75     30.78 o 
  -4   6  20       10.33       22.38     27.98 o 
  -3   6  20       19.51      -27.98     27.98 o 
  -2   6  20       20.04       58.76     26.58 o 
  -1   6  20       75.55       68.55     32.18 o 
   0   6  20       42.48       49.54     20.12 o 
  -6   7  20        0.77       15.39     27.98 o 
  -5   7  20        7.94       41.97     27.98 o 
  -4   7  20       63.24      102.12     30.78 o 
  -3   7  20       40.17       -6.99     32.18 o 
  -2   7  20       44.94       60.16     32.18 o 
  -1   7  20       23.22       18.19     30.78 o 
   0   7  20       26.27       34.97     20.77 o 
  -5   8  20        1.97      -30.78     30.78 o 
  -4   8  20       10.92      -27.98     30.78 o 
  -3   8  20       37.20       32.18     32.18 o 
   0   1  21       46.41       28.01     21.25 o 
  -1   2  21        4.44       23.78     27.98 o 
   0   2  21       41.77       48.74     41.27 o 
  -2   3  21        3.77      -26.58     26.58 o 
  -1   3  21       16.62      -18.19     27.98 o 
   0   3  21        1.02       -0.65     29.38 o 
  -3   4  21       26.23       23.78     27.98 o 
  -2   4  21       21.55       -4.20     29.38 o 
  -1   4  21       53.92       93.73     29.38 o 
   0   4  21       20.36       41.27     19.78 o 
  -4   5  21       19.74      -13.99     30.78 o 
  -3   5  21       32.68      -30.78     30.78 o 
  -2   5  21       87.32      141.30     30.78 o 
  -1   5  21       36.53       12.59     30.78 o 
   0   5  21       13.73       14.38     21.25 o 
  -5   6  21        3.44       16.79     29.38 o 
  -4   6  21        3.91       18.19     26.58 o 
  -3   6  21        9.27      -20.98     26.58 o 
  -2   6  21       43.37       41.97     29.38 o 
  -1   6  21       29.80       55.96     29.38 o 
   0   6  21       11.79       36.30     25.88 o 
  -4   7  21        7.21        0.00     27.98 o 
  -3   7  21       23.77       47.56     29.38 o 
   0   1  22       17.10       26.78     38.47 o 
  -1   2  22       77.74       76.94     29.38 o 
   0   2  22       20.14       -7.33     22.38 o 
  -2   3  22        4.28      -29.38     29.38 o 
  -1   3  22        5.11      -20.98     29.38 o 
   0   3  22       12.02       -1.40     20.26 o 
  -3   4  22       38.28        1.40     32.18 o 
  -2   4  22       33.35       40.57     27.98 o 
  -1   4  22        1.71      -30.78     30.78 o 
   0   4  22       23.79       34.27     20.77 o 
  -4   5  22       45.35       -1.40     32.18 o 
  -3   5  22       31.59       60.16     30.78 o 
  -2   5  22        6.18       -2.80     27.98 o 
  -1   5  22        4.26       37.77     27.98 o 
   0   5  22        1.35       21.58     19.71 o 
  -3   6  22       31.34       83.94     27.98 o 
   0   1  23        9.87      -23.23     23.23 o 
  -1   2  23      151.65      146.89     36.37 o 
   0   2  23       14.78      -25.18     25.18 o 
  -2   3  23        5.49       25.18     27.98 o 
  -1   3  23       21.06      -12.59     29.38 o 
   0   3  23        0.56      -20.70     20.70 o 
  -3   4  23        1.32        5.60     29.38 o 
  -2   4  23        1.25       20.98     27.98 o 
  -1   4  23        0.12       18.19     26.58 o 
   0   0  24      395.53      400.13     51.77 o 
   0   1  24      130.83      177.87     25.72 o 
  -1   2  24        6.10      -11.19     32.18 o 
                                                 
